# Supplementary material for: Genotype Diversity of Highly Pathogenic Avian Influenza H5N1 Clade 2.3.4.4b in Pennsylvania Poultry During Disease Outbreak from April 2022 to March 2023
Source: Viruses. 2026 Apr 28;18(5):502. doi: 10.3390/v18050502 (PMC13211549; doi:10.3390/v18050502)
Supplement: Supplementary file 1 [file viruses-18-00502-s001.zip]

Archive with 3 entries (3 files):
- Supplementary Table -1_v2.xlsx
- Supplementary Table 2.xlsx
- Viruses26v1supplMDPI.pdf
