# Supplementary material for: Genotype Diversity of Highly Pathogenic Avian Influenza H5N1 Clade 2.3.4.4b in Pennsylvania Poultry During Disease Outbreak from April 2022 to March 2023
Source: Viruses. 2026 Apr 28;18(5):502. doi: 10.3390/v18050502 (PMC13211549; doi:10.3390/v18050502)
Supplement: Supplementary file 1 [file viruses-18-00502-s001.zip › Supplementary Table -1_v2.xlsx]

## Sheet: Genoflu_output_20250103
Publicly available genetic sequences (GISAID/NCBI-SRA)	Sample Sequence Name	County	Collection Date	Genotype	Genotype List Used, >=98%	Genotype Sample Title List	Genotype Percent Match List	Genotype Mismatch List
EPI_ISL_16102163	A/chicken/Pennsylvania/22-011531-001-original/2022	Lancaster	2022-04-16	A1	PB2:ea1, PB1:ea1, PA:ea1, HA:ea1, NP:ea1, NA:ea1, MP:ea1, NS:ea1	ea1:22-004008-002:PB2, ea1:22-003707-003:PB1, ea1:22-010445-001:PA, ea1:22-010445-001:HA, ea1:22-035225-001:NP, ea1:22-010663-005:NA, ea1:22-009329-001:MP, ea1:22-009287-001:NS	99.83%, 99.87%, 99.72%, 99.71%, 99.27%, 99.93%, 99.90%, 99.76%	3, 3, 6, 5, 11, 1, 1, 2
EPI_ISL_16102164	A/chicken/Pennsylvania/22-011531-002-original/2022	Lancaster	2022-04-16	A1	PB2:ea1, PB1:ea1, PA:ea1, HA:ea1, NP:ea1, NA:ea1, MP:ea1, NS:ea1	ea1:22-004008-002:PB2, ea1:22-003707-003:PB1, ea1:22-010445-001:PA, ea1:22-010445-001:HA, ea1:22-035225-001:NP, ea1:22-010663-005:NA, ea1:22-009329-001:MP, ea1:22-009287-001:NS	99.83%, 99.87%, 99.72%, 99.71%, 99.27%, 99.93%, 99.90%, 99.76%	3, 3, 6, 5, 11, 1, 1, 2
EPI_ISL_19765918	A/chicken/Pennsylvania/22-011531-003-original/2022	Lancaster	2022-04-16	A1	PB2:ea1, PB1:ea1, PA:ea1, HA:ea1, NP:ea1, NA:ea1, MP:ea1, NS:ea1	ea1:22-004008-002:PB2, ea1:22-003707-003:PB1, ea1:22-010445-001:PA, ea1:22-010445-001:HA, ea1:22-035225-001:NP, ea1:22-010663-005:NA, ea1:22-009329-001:MP, ea1:22-009287-001:NS	99.83%, 99.87%, 99.72%, 99.71%, 99.27%, 99.93%, 99.90%, 99.76%	3, 3, 6, 5, 11, 1, 1, 2
https://www.ncbi.nlm.nih.gov/sra/?term=SRS17907378	A/chicken/Pennsylvania/22-011531-005-original/2022	Lancaster	2022-04-16	A1	PB2:ea1, PB1:ea1, PA:ea1, HA:ea1, NP:ea1, NA:ea1, MP:ea1, NS:ea1	ea1:22-004008-002:PB2, ea1:22-003707-003:PB1, ea1:22-010445-001:PA, ea1:22-010445-001:HA, ea1:22-035225-001:NP, ea1:22-010663-005:NA, ea1:22-009329-001:MP, ea1:22-009287-001:NS	99.87%, 99.87%, 99.72%, 99.71%, 99.27%, 99.93%, 99.90%, 99.76%	2, 3, 6, 5, 11, 1, 1, 2
https://www.ncbi.nlm.nih.gov/sra/?term=SRS17907379	A/chicken/Pennsylvania/22-011531-006-original/2022	Lancaster	2022-04-16	A1	PB2:ea1, PB1:ea1, PA:ea1, HA:ea1, NP:ea1, NA:ea1, MP:ea1, NS:ea1	ea1:22-004008-002:PB2, ea1:22-003707-003:PB1, ea1:22-010445-001:PA, ea1:22-010445-001:HA, ea1:22-035225-001:NP, ea1:22-010663-005:NA, ea1:22-009329-001:MP, ea1:22-009287-001:NS	99.87%, 99.87%, 99.72%, 99.71%, 99.27%, 99.93%, 99.80%, 99.76%	2, 3, 6, 5, 11, 1, 2, 2
EPI_ISL_19765919	A/chicken/Pennsylvania/22-011531-007-original/2022	Lancaster	2022-04-16	A1	PB2:ea1, PB1:ea1, PA:ea1, HA:ea1, NP:ea1, NA:ea1, MP:ea1, NS:ea1	ea1:22-004008-002:PB2, ea1:22-003707-003:PB1, ea1:22-010445-001:PA, ea1:22-010445-001:HA, ea1:22-035225-001:NP, ea1:22-010663-005:NA, ea1:22-009329-001:MP, ea1:22-009287-001:NS	99.87%, 99.87%, 99.72%, 99.71%, 99.27%, 99.93%, 99.90%, 99.76%	2, 3, 6, 5, 11, 1, 1, 2
EPI_ISL_16102166	A/chicken/Pennsylvania/22-011767-001-original/2022	Lancaster	2022-04-16	A1	PB2:ea1, PB1:ea1, PA:ea1, HA:ea1, NP:ea1, NA:ea1, MP:ea1, NS:ea1	ea1:22-004008-002:PB2, ea1:22-003707-003:PB1, ea1:22-010445-001:PA, ea1:22-010445-001:HA, ea1:22-035225-001:NP, ea1:22-010663-005:NA, ea1:22-009329-001:MP, ea1:22-009287-001:NS	99.87%, 99.87%, 99.67%, 99.71%, 99.27%, 99.93%, 99.90%, 99.76%	2, 3, 7, 5, 11, 1, 1, 2
EPI_ISL_16102279	A/chicken/Pennsylvania/22-011920-001-original/2022	Lancaster	2022-04-18	A1	PB2:ea1, PB1:ea1, PA:ea1, HA:ea1, NP:ea1, NA:ea1, MP:ea1, NS:ea1	ea1:22-004008-002:PB2, ea1:22-003707-003:PB1, ea1:22-010445-001:PA, ea1:22-010445-001:HA, ea1:22-035225-001:NP, ea1:22-010663-005:NA, ea1:22-009329-001:MP, ea1:22-009287-001:NS	99.87%, 99.87%, 99.67%, 99.71%, 99.27%, 99.93%, 99.90%, 99.76%	2, 3, 7, 5, 11, 1, 1, 2
EPI_ISL_16102280	A/chicken/Pennsylvania/22-011921-002-original/2022	Lancaster	2022-04-18	A1	PB2:ea1, PB1:ea1, PA:ea1, HA:ea1, NP:ea1, NA:ea1, MP:ea1, NS:ea1	ea1:22-004008-002:PB2, ea1:22-003707-003:PB1, ea1:22-010445-001:PA, ea1:22-010445-001:HA, ea1:22-035225-001:NP, ea1:22-010663-005:NA, ea1:22-009329-001:MP, ea1:22-009287-001:NS	99.87%, 99.87%, 99.67%, 99.71%, 99.27%, 99.93%, 99.90%, 99.76%	2, 3, 7, 5, 11, 1, 1, 2
EPI_ISL_16171247	A/chicken/Pennsylvania/22-012091-001-original/2022	Lancaster	2022-04-19	A1	PB2:ea1, PB1:ea1, PA:ea1, HA:ea1, NP:ea1, NA:ea1, MP:ea1, NS:ea1	ea1:22-004008-002:PB2, ea1:22-003707-003:PB1, ea1:22-010445-001:PA, ea1:22-010445-001:HA, ea1:22-035225-001:NP, ea1:22-010663-005:NA, ea1:22-009329-001:MP, ea1:22-009287-001:NS	99.87%, 99.82%, 99.67%, 99.71%, 99.27%, 99.93%, 99.90%, 99.76%	2, 4, 7, 5, 11, 1, 1, 2
EPI_ISL_16171248	A/chicken/Pennsylvania/22-012092-003-original/2022	Lancaster	2022-04-19	A1	PB2:ea1, PB1:ea1, PA:ea1, HA:ea1, NP:ea1, NA:ea1, MP:ea1, NS:ea1	ea1:22-004008-002:PB2, ea1:22-003707-003:PB1, ea1:22-010445-001:PA, ea1:22-010445-001:HA, ea1:22-035225-001:NP, ea1:22-010663-005:NA, ea1:22-009329-001:MP, ea1:22-009287-001:NS	99.87%, 99.87%, 99.67%, 99.71%, 99.27%, 99.93%, 99.90%, 99.76%	2, 3, 7, 5, 11, 1, 1, 2
EPI_ISL_16171249	A/chicken/Pennsylvania/22-012092-005-original/2022	Lancaster	2022-04-19	A1	PB2:ea1, PB1:ea1, PA:ea1, HA:ea1, NP:ea1, NA:ea1, MP:ea1, NS:ea1	ea1:22-004008-002:PB2, ea1:22-003707-003:PB1, ea1:22-010445-001:PA, ea1:22-010445-001:HA, ea1:22-035225-001:NP, ea1:22-010663-005:NA, ea1:22-009329-001:MP, ea1:22-009287-001:NS	99.87%, 99.87%, 99.63%, 99.71%, 99.27%, 99.93%, 99.90%, 99.76%	2, 3, 8, 5, 11, 1, 1, 2
EPI_ISL_15077373	A/chicken/Pennsylvania/22-012092-006-original/2022	Lancaster	2022-04-19	A1	PB2:ea1, PB1:ea1, PA:ea1, HA:ea1, NP:ea1, NA:ea1, MP:ea1, NS:ea1	ea1:22-004008-002:PB2, ea1:22-003707-003:PB1, ea1:22-010445-001:PA, ea1:22-010445-001:HA, ea1:22-035225-001:NP, ea1:22-010663-005:NA, ea1:22-009329-001:MP, ea1:22-009287-001:NS	99.87%, 99.87%, 99.63%, 99.71%, 99.27%, 99.93%, 99.90%, 99.76%	2, 3, 8, 5, 11, 1, 1, 2
https://www.ncbi.nlm.nih.gov/sra/?term=SRS17907250	A/chicken/Pennsylvania/22-012092-007-original/2022	Lancaster	2022-04-19	A1	PB2:ea1, PB1:ea1, PA:ea1, HA:ea1, NP:ea1, NA:ea1, MP:ea1, NS:ea1	ea1:22-004008-002:PB2, ea1:22-003707-003:PB1, ea1:22-010445-001:PA, ea1:22-010445-001:HA, ea1:22-035225-001:NP, ea1:22-010663-005:NA, ea1:22-009329-001:MP, ea1:22-009287-001:NS	99.87%, 99.87%, 99.67%, 99.71%, 99.27%, 99.93%, 99.90%, 99.76%	2, 3, 7, 5, 11, 1, 1, 2
https://www.ncbi.nlm.nih.gov/sra/?term=SRS17907249	A/chicken/Pennsylvania/22-012092-008-original/2022	Lancaster	2022-04-19	A1	PB2:ea1, PB1:ea1, PA:ea1, HA:ea1, NP:ea1, NA:ea1, MP:ea1, NS:ea1	ea1:22-004008-002:PB2, ea1:22-003707-003:PB1, ea1:22-010445-001:PA, ea1:22-010445-001:HA, ea1:22-035225-001:NP, ea1:22-010663-005:NA, ea1:22-009329-001:MP, ea1:22-009287-001:NS	99.87%, 99.87%, 99.67%, 99.65%, 99.27%, 99.93%, 99.90%, 99.76%	2, 3, 7, 6, 11, 1, 1, 2
EPI_ISL_19765920	A/chicken/Pennsylvania/22-012092-009-original/2022	Lancaster	2022-04-19	A1	PB2:ea1, PB1:ea1, PA:ea1, HA:ea1, NP:ea1, NA:ea1, MP:ea1, NS:ea1	ea1:22-004008-002:PB2, ea1:22-003707-003:PB1, ea1:22-010445-001:PA, ea1:22-010445-001:HA, ea1:22-035225-001:NP, ea1:22-010663-005:NA, ea1:22-009329-001:MP, ea1:22-009287-001:NS	99.87%, 99.87%, 99.67%, 99.65%, 99.27%, 99.93%, 99.90%, 99.76%	2, 3, 7, 6, 11, 1, 1, 2
EPI_ISL_15078261	A/chicken/Pennsylvania/22-012092-010-original/2022	Lancaster	2022-04-19	A1	PB2:ea1, PB1:ea1, PA:ea1, HA:ea1, NP:ea1, NA:ea1, MP:ea1, NS:ea1	ea1:22-004008-002:PB2, ea1:22-003707-003:PB1, ea1:22-010445-001:PA, ea1:22-010445-001:HA, ea1:22-035225-001:NP, ea1:22-010663-005:NA, ea1:22-009329-001:MP, ea1:22-009287-001:NS	99.87%, 99.87%, 99.63%, 99.71%, 99.27%, 99.93%, 99.90%, 99.76%	2, 3, 8, 5, 11, 1, 1, 2
EPI_ISL_19765921	A/chicken/Pennsylvania/22-012092-011-original/2022	Lancaster	2022-04-19	A1	PB2:ea1, PB1:ea1, PA:ea1, HA:ea1, NP:ea1, NA:ea1, MP:ea1, NS:ea1	ea1:22-004008-002:PB2, ea1:22-003707-003:PB1, ea1:22-010445-001:PA, ea1:22-010445-001:HA, ea1:22-035225-001:NP, ea1:22-010663-005:NA, ea1:22-009329-001:MP, ea1:22-009287-001:NS	99.87%, 99.87%, 99.67%, 99.71%, 99.27%, 99.93%, 99.90%, 99.76%	2, 3, 7, 5, 11, 1, 1, 2
EPI_ISL_19765922	A/chicken/Pennsylvania/22-012092-012-original/2022	Lancaster	2022-04-19	A1	PB2:ea1, PB1:ea1, PA:ea1, HA:ea1, NP:ea1, NA:ea1, MP:ea1, NS:ea1	ea1:22-004008-002:PB2, ea1:22-003707-003:PB1, ea1:22-010445-001:PA, ea1:22-010445-001:HA, ea1:22-035225-001:NP, ea1:22-010663-005:NA, ea1:22-009329-001:MP, ea1:22-009287-001:NS	99.87%, 99.87%, 99.67%, 99.65%, 99.27%, 99.93%, 99.90%, 99.76%	2, 3, 7, 6, 11, 1, 1, 2
EPI_ISL_16171324	A/chicken/Pennsylvania/22-012248-001-original/2022	Lancaster	2022-04-19	A1	PB2:ea1, PB1:ea1, PA:ea1, HA:ea1, NP:ea1, NA:ea1, MP:ea1, NS:ea1	ea1:22-004008-002:PB2, ea1:22-003707-003:PB1, ea1:22-010445-001:PA, ea1:22-010445-001:HA, ea1:22-035225-001:NP, ea1:22-010663-005:NA, ea1:22-009329-001:MP, ea1:22-009287-001:NS	99.87%, 99.87%, 99.67%, 99.71%, 99.27%, 99.86%, 99.90%, 99.76%	2, 3, 7, 5, 11, 2, 1, 2
EPI_ISL_16171325	A/chicken/Pennsylvania/22-012248-003-original/2022	Lancaster	2022-04-19	A1	PB2:ea1, PB1:ea1, PA:ea1, HA:ea1, NP:ea1, NA:ea1, MP:ea1, NS:ea1	ea1:22-004008-002:PB2, ea1:22-003707-003:PB1, ea1:22-010445-001:PA, ea1:22-010445-001:HA, ea1:22-035225-001:NP, ea1:22-010663-005:NA, ea1:22-009329-001:MP, ea1:22-009287-001:NS	99.87%, 99.87%, 99.67%, 99.71%, 99.27%, 99.86%, 99.90%, 99.76%	2, 3, 7, 5, 11, 2, 1, 2
EPI_ISL_16171415	A/chicken/Pennsylvania/22-012578-004-original/2022	Lancaster	2022-04-25	A1	PB2:ea1, PB1:ea1, PA:ea1, HA:ea1, NP:ea1, NA:ea1, MP:ea1, NS:ea1	ea1:22-004008-002:PB2, ea1:22-003707-003:PB1, ea1:22-010445-001:PA, ea1:22-010445-001:HA, ea1:22-035225-001:NP, ea1:22-010663-005:NA, ea1:22-009329-001:MP, ea1:22-009287-001:NS	99.87%, 99.87%, 99.67%, 99.59%, 99.27%, 99.93%, 99.90%, 99.76%	2, 3, 7, 7, 11, 1, 1, 2
EPI_ISL_16171417	A/chicken/Pennsylvania/22-012742-001-original/2022	Lancaster	2022-04-26	A1	PB2:ea1, PB1:ea1, PA:ea1, HA:ea1, NP:ea1, NA:ea1, MP:ea1, NS:ea1	ea1:22-004008-002:PB2, ea1:22-003707-003:PB1, ea1:22-010445-001:PA, ea1:22-010445-001:HA, ea1:22-035225-001:NP, ea1:22-010663-005:NA, ea1:22-009329-001:MP, ea1:22-009287-001:NS	99.87%, 99.82%, 99.72%, 99.71%, 99.27%, 99.93%, 99.90%, 99.64%	2, 4, 6, 5, 11, 1, 1, 3
EPI_ISL_16171418	A/chicken/Pennsylvania/22-012742-002-original/2022	Lancaster	2022-04-26	A1	PB2:ea1, PB1:ea1, PA:ea1, HA:ea1, NP:ea1, NA:ea1, MP:ea1, NS:ea1	ea1:22-004008-002:PB2, ea1:22-003707-003:PB1, ea1:22-010445-001:PA, ea1:22-010445-001:HA, ea1:22-035225-001:NP, ea1:22-010663-005:NA, ea1:22-009329-001:MP, ea1:22-009287-001:NS	99.87%, 99.82%, 99.72%, 99.71%, 99.27%, 99.93%, 99.90%, 99.64%	2, 4, 6, 5, 11, 1, 1, 3
EPI_ISL_16171480	A/Pekin duck/Pennsylvania/22-013189-003-original/2022	Lancaster	2022-04-28	A1	PB2:ea1, PB1:ea1, PA:ea1, HA:ea1, NP:ea1, NA:ea1, MP:ea1, NS:ea1	ea1:22-004008-002:PB2, ea1:22-003707-003:PB1, ea1:22-010445-001:PA, ea1:22-010445-001:HA, ea1:22-035225-001:NP, ea1:22-010663-005:NA, ea1:22-009329-001:MP, ea1:22-009287-001:NS	99.87%, 99.78%, 99.67%, 99.65%, 99.20%, 99.93%, 99.90%, 99.76%	2, 5, 7, 6, 12, 1, 1, 2
EPI_ISL_16171481	A/Pekin duck/Pennsylvania/22-013189-004-original/2022	Lancaster	2022-04-28	A1	PB2:ea1, PB1:ea1, PA:ea1, HA:ea1, NP:ea1, NA:ea1, MP:ea1, NS:ea1	ea1:22-004008-002:PB2, ea1:22-003707-003:PB1, ea1:22-010445-001:PA, ea1:22-010445-001:HA, ea1:22-035225-001:NP, ea1:22-010663-005:NA, ea1:22-009329-001:MP, ea1:22-009287-001:NS	99.87%, 99.78%, 99.67%, 99.65%, 99.13%, 99.93%, 99.90%, 99.76%	2, 5, 7, 6, 13, 1, 1, 2
EPI_ISL_16171495	A/duck/Pennsylvania/22-013368-002-original/2022	Berks	2022-05-02	A1	PB2:ea1, PB1:ea1, PA:ea1, HA:ea1, NP:ea1, NA:ea1, MP:ea1, NS:ea1	ea1:22-004008-002:PB2, ea1:22-003707-003:PB1, ea1:22-010445-001:PA, ea1:22-010445-001:HA, ea1:22-035225-001:NP, ea1:22-010663-005:NA, ea1:22-009329-001:MP, ea1:22-009287-001:NS	99.83%, 99.82%, 99.67%, 99.65%, 99.13%, 99.93%, 99.90%, 99.76%	3, 4, 7, 6, 13, 1, 1, 2
EPI_ISL_16240414	A/chicken/Pennsylvania/22-014338-001-original/2022	Lancaster	2022-05-04	A1	PB2:ea1, PB1:ea1, PA:ea1, HA:ea1, NP:ea1, NA:ea1, MP:ea1, NS:ea1	ea1:22-004008-002:PB2, ea1:22-003707-003:PB1, ea1:22-010445-001:PA, ea1:22-010445-001:HA, ea1:22-035225-001:NP, ea1:22-010663-005:NA, ea1:22-009329-001:MP, ea1:22-009287-001:NS	99.87%, 99.74%, 99.67%, 99.59%, 99.20%, 99.93%, 99.90%, 99.76%	2, 6, 7, 7, 12, 1, 1, 2
EPI_ISL_16240423	A/chicken/Pennsylvania/22-014338-002-original/2022	Lancaster	2022-05-04	A1	PB2:ea1, PB1:ea1, PA:ea1, HA:ea1, NP:ea1, NA:ea1, MP:ea1, NS:ea1	ea1:22-004008-002:PB2, ea1:22-003707-003:PB1, ea1:22-010445-001:PA, ea1:22-010445-001:HA, ea1:22-035225-001:NP, ea1:22-010663-005:NA, ea1:22-009329-001:MP, ea1:22-009287-001:NS	99.87%, 99.78%, 99.67%, 99.59%, 99.20%, 99.93%, 99.90%, 99.76%	2, 5, 7, 7, 12, 1, 1, 2
EPI_ISL_19765923	A/chicken/Pennsylvania/22-014338-003-original/2022	Lancaster	2022-05-04	A1	PB2:ea1, PB1:ea1, PA:ea1, HA:ea1, NP:ea1, NA:ea1, MP:ea1, NS:ea1	ea1:22-004008-002:PB2, ea1:22-003707-003:PB1, ea1:22-010445-001:PA, ea1:22-010445-001:HA, ea1:22-035225-001:NP, ea1:22-010663-005:NA, ea1:22-009329-001:MP, ea1:22-009287-001:NS	99.87%, 99.74%, 99.67%, 99.59%, 99.20%, 99.93%, 99.90%, 99.76%	2, 6, 7, 7, 12, 1, 1, 2
EPI_ISL_19765924	A/chicken/Pennsylvania/22-014338-004-original/2022	Lancaster	2022-05-04	A1	PB2:ea1, PB1:ea1, PA:ea1, HA:ea1, NP:ea1, NA:ea1, MP:ea1, NS:ea1	ea1:22-004008-002:PB2, ea1:22-003707-003:PB1, ea1:22-010445-001:PA, ea1:22-010445-001:HA, ea1:22-035225-001:NP, ea1:22-010663-005:NA, ea1:22-009329-001:MP, ea1:22-009287-001:NS	99.87%, 99.78%, 99.67%, 99.59%, 99.20%, 99.93%, 99.90%, 99.76%	2, 5, 7, 7, 12, 1, 1, 2
EPI_ISL_16240404	A/duck/Pennsylvania/22-014337-007-original/2022	Berks	2022-05-07	A1	PB2:ea1, PB1:ea1, PA:ea1, HA:ea1, NP:ea1, NA:ea1, MP:ea1, NS:ea1	ea1:22-004008-002:PB2, ea1:22-003707-003:PB1, ea1:22-010445-001:PA, ea1:22-010445-001:HA, ea1:22-035225-001:NP, ea1:22-010663-005:NA, ea1:22-009329-001:MP, ea1:22-009287-001:NS	99.78%, 99.82%, 99.63%, 99.65%, 99.27%, 99.86%, 99.90%, 99.76%	4, 4, 8, 6, 11, 2, 1, 2
EPI_ISL_16240434	A/duck/Pennsylvania/22-014339-001-original/2022	Berks	2022-05-08	A1	PB2:ea1, PB1:ea1, PA:ea1, HA:ea1, NP:ea1, NA:ea1, MP:ea1, NS:ea1	ea1:22-004008-002:PB2, ea1:22-003707-003:PB1, ea1:22-010445-001:PA, ea1:22-010445-001:HA, ea1:22-035225-001:NP, ea1:22-010663-005:NA, ea1:22-009329-001:MP, ea1:22-009287-001:NS	99.87%, 99.78%, 99.67%, 99.65%, 99.13%, 99.93%, 99.90%, 99.76%	2, 5, 7, 6, 13, 1, 1, 2
EPI_ISL_16240445	A/duck/Pennsylvania/22-014339-002-original/2022	Berks	2022-05-08	A1	PB2:ea1, PB1:ea1, PA:ea1, HA:ea1, NP:ea1, NA:ea1, MP:ea1, NS:ea1	ea1:22-004008-002:PB2, ea1:22-003707-003:PB1, ea1:22-010445-001:PA, ea1:22-010445-001:HA, ea1:22-035225-001:NP, ea1:22-010663-005:NA, ea1:22-009329-001:MP, ea1:22-009287-001:NS	99.87%, 99.78%, 99.67%, 99.65%, 99.13%, 99.93%, 99.90%, 99.76%	2, 5, 7, 6, 13, 1, 1, 2
EPI_ISL_19766067	A/duck/Pennsylvania/22-014339-003-original/2022	Berks	2022-05-08	A1	PB2:ea1, PB1:ea1, PA:ea1, HA:ea1, NP:ea1, NA:ea1, MP:ea1, NS:ea1	ea1:22-004008-002:PB2, ea1:22-003707-003:PB1, ea1:22-010445-001:PA, ea1:22-010445-001:HA, ea1:22-035225-001:NP, ea1:22-010663-005:NA, ea1:22-009329-001:MP, ea1:22-009287-001:NS	99.87%, 99.78%, 99.63%, 99.65%, 99.13%, 99.93%, 99.90%, 99.76%	2, 5, 8, 6, 13, 1, 1, 2
EPI_ISL_19766073	A/duck/Pennsylvania/22-014339-004-original/2022	Berks	2022-05-08	A1	PB2:ea1, PB1:ea1, PA:ea1, HA:ea1, NP:ea1, NA:ea1, MP:ea1, NS:ea1	ea1:22-004008-002:PB2, ea1:22-003707-003:PB1, ea1:22-010445-001:PA, ea1:22-010445-001:HA, ea1:22-035225-001:NP, ea1:22-010663-005:NA, ea1:22-009329-001:MP, ea1:22-009287-001:NS	99.87%, 99.78%, 99.63%, 99.65%, 99.13%, 99.93%, 99.90%, 99.76%	2, 5, 8, 6, 13, 1, 1, 2
EPI_ISL_19766076	A/duck/Pennsylvania/22-014339-005-original/2022	Berks	2022-05-08	A1	PB2:ea1, PB1:ea1, PA:ea1, HA:ea1, NP:ea1, NA:ea1, MP:ea1, NS:ea1	ea1:22-004008-002:PB2, ea1:22-003707-003:PB1, ea1:22-010445-001:PA, ea1:22-010445-001:HA, ea1:22-035225-001:NP, ea1:22-010663-005:NA, ea1:22-009329-001:MP, ea1:22-009287-001:NS	99.87%, 99.78%, 99.67%, 99.65%, 99.13%, 99.72%, 99.90%, 99.76%	2, 5, 7, 6, 13, 4, 1, 2
EPI_ISL_19766081	A/duck/Pennsylvania/22-014339-006-original/2022	Berks	2022-05-08	A1	PB2:ea1, PB1:ea1, PA:ea1, HA:ea1, NP:ea1, NA:ea1, MP:ea1, NS:ea1	ea1:22-004008-002:PB2, ea1:22-003707-003:PB1, ea1:22-010445-001:PA, ea1:22-010445-001:HA, ea1:22-035225-001:NP, ea1:22-010663-005:NA, ea1:22-009329-001:MP, ea1:22-009287-001:NS	99.87%, 99.74%, 99.67%, 99.59%, 99.13%, 99.93%, 99.90%, 99.76%	2, 6, 7, 7, 13, 1, 1, 2
EPI_ISL_19766053	A/duck/Pennsylvania/22-014339-007-original/2022	Berks	2022-05-08	A1	PB2:ea1, PB1:ea1, PA:ea1, HA:ea1, NP:ea1, NA:ea1, MP:ea1, NS:ea1	ea1:22-004008-002:PB2, ea1:22-003707-003:PB1, ea1:22-010445-001:PA, ea1:22-010445-001:HA, ea1:22-035225-001:NP, ea1:22-010663-005:NA, ea1:22-009329-001:MP, ea1:22-009287-001:NS	99.87%, 99.78%, 99.67%, 99.65%, 99.13%, 99.93%, 99.90%, 99.76%	2, 5, 7, 6, 13, 1, 1, 2
EPI_ISL_19766049	A/duck/Pennsylvania/22-014339-008-original/2022	Berks	2022-05-08	A1	PB2:ea1, PB1:ea1, PA:ea1, HA:ea1, NP:ea1, NA:ea1, MP:ea1, NS:ea1	ea1:22-004008-002:PB2, ea1:22-003707-003:PB1, ea1:22-010445-001:PA, ea1:22-010445-001:HA, ea1:22-035225-001:NP, ea1:22-010663-005:NA, ea1:22-009329-001:MP, ea1:22-009287-001:NS	99.87%, 99.82%, 99.67%, 99.65%, 99.13%, 99.93%, 99.90%, 99.76%	2, 4, 7, 6, 13, 1, 1, 2
EPI_ISL_16243231	A/chicken/Pennsylvania/22-015036-001-original/2022	Berks	2022-05-13	A1	PB2:ea1, PB1:ea1, PA:ea1, HA:ea1, NP:ea1, NA:ea1, MP:ea1, NS:ea1	ea1:22-004008-002:PB2, ea1:22-003707-003:PB1, ea1:22-010445-001:PA, ea1:22-010445-001:HA, ea1:22-035225-001:NP, ea1:22-010663-005:NA, ea1:22-009329-001:MP, ea1:22-009287-001:NS	99.87%, 99.78%, 99.63%, 99.59%, 99.13%, 99.93%, 99.90%, 99.76%	2, 5, 8, 7, 13, 1, 1, 2
EPI_ISL_16243241	A/chicken/Pennsylvania/22-015036-002-original/2022	Berks	2022-05-13	A1	PB2:ea1, PB1:ea1, PA:ea1, HA:ea1, NP:ea1, NA:ea1, MP:ea1, NS:ea1	ea1:22-004008-002:PB2, ea1:22-003707-003:PB1, ea1:22-010445-001:PA, ea1:22-010445-001:HA, ea1:22-035225-001:NP, ea1:22-010663-005:NA, ea1:22-009329-001:MP, ea1:22-009287-001:NS	99.87%, 99.78%, 99.63%, 99.59%, 99.13%, 99.93%, 99.90%, 99.76%	2, 5, 8, 7, 13, 1, 1, 2
EPI_ISL_16243598	A/chicken/Pennsylvania/22-015201-001-original/2022	Berks	2022-05-14	A1	PB2:ea1, PB1:ea1, PA:ea1, HA:ea1, NP:ea1, NA:ea1, MP:ea1, NS:ea1	ea1:22-004008-002:PB2, ea1:22-003707-003:PB1, ea1:22-010445-001:PA, ea1:22-010445-001:HA, ea1:22-035225-001:NP, ea1:22-010663-005:NA, ea1:22-009329-001:MP, ea1:22-009287-001:NS	99.83%, 99.78%, 99.67%, 99.65%, 99.13%, 99.86%, 99.90%, 99.76%	3, 5, 7, 6, 13, 2, 1, 2
EPI_ISL_16243610	A/chicken/Pennsylvania/22-015201-002-original/2022	Berks	2022-05-14	A1	PB2:ea1, PB1:ea1, PA:ea1, HA:ea1, NP:ea1, NA:ea1, MP:ea1, NS:ea1	ea1:22-004008-002:PB2, ea1:22-003707-003:PB1, ea1:22-010445-001:PA, ea1:22-010445-001:HA, ea1:22-035225-001:NP, ea1:22-010663-005:NA, ea1:22-009329-001:MP, ea1:22-009287-001:NS	99.83%, 99.82%, 99.67%, 99.65%, 99.13%, 99.93%, 99.90%, 99.76%	3, 4, 7, 6, 13, 1, 1, 2
EPI_ISL_19765925	A/chicken/Pennsylvania/22-015201-003-original/2022	Berks	2022-05-14	A1	PB2:ea1, PB1:ea1, PA:ea1, HA:ea1, NP:ea1, NA:ea1, MP:ea1, NS:ea1	ea1:22-004008-002:PB2, ea1:22-003707-003:PB1, ea1:22-010445-001:PA, ea1:22-010445-001:HA, ea1:22-035225-001:NP, ea1:22-010663-005:NA, ea1:22-009329-001:MP, ea1:22-009287-001:NS	99.83%, 99.82%, 99.67%, 99.65%, 99.13%, 99.93%, 99.90%, 99.76%	3, 4, 7, 6, 13, 1, 1, 2
EPI_ISL_19765926	A/chicken/Pennsylvania/22-015201-004-original/2022	Berks	2022-05-14	A1	PB2:ea1, PB1:ea1, PA:ea1, HA:ea1, NP:ea1, NA:ea1, MP:ea1, NS:ea1	ea1:22-004008-002:PB2, ea1:22-003707-003:PB1, ea1:22-010445-001:PA, ea1:22-010445-001:HA, ea1:22-035225-001:NP, ea1:22-010663-005:NA, ea1:22-009329-001:MP, ea1:22-009287-001:NS	99.83%, 99.78%, 99.67%, 99.65%, 99.13%, 99.86%, 99.90%, 99.76%	3, 5, 7, 6, 13, 2, 1, 2
EPI_ISL_16243948	A/Pekin duck/Pennsylvania/22-015337-001-original/2022	Berks	2022-05-16	A1	PB2:ea1, PB1:ea1, PA:ea1, HA:ea1, NP:ea1, NA:ea1, MP:ea1, NS:ea1	ea1:22-004008-002:PB2, ea1:22-003707-003:PB1, ea1:22-010445-001:PA, ea1:22-010445-001:HA, ea1:22-035225-001:NP, ea1:22-010663-005:NA, ea1:22-009329-001:MP, ea1:22-009287-001:NS	99.83%, 99.82%, 99.67%, 99.65%, 99.13%, 99.93%, 99.90%, 99.76%	3, 4, 7, 6, 13, 1, 1, 2
EPI_ISL_16243958	A/Pekin duck/Pennsylvania/22-015337-003-original/2022	Berks	2022-05-16	A1	PB2:ea1, PB1:ea1, PA:ea1, HA:ea1, NP:ea1, NA:ea1, MP:ea1, NS:ea1	ea1:22-004008-002:PB2, ea1:22-003707-003:PB1, ea1:22-010445-001:PA, ea1:22-010445-001:HA, ea1:22-035225-001:NP, ea1:22-010663-005:NA, ea1:22-009329-001:MP, ea1:22-009287-001:NS	99.87%, 99.82%, 99.67%, 99.65%, 99.13%, 99.93%, 99.90%, 99.76%	2, 4, 7, 6, 13, 1, 1, 2
EPI_ISL_16244009	A/Pekin duck/Pennsylvania/22-015427-002-original/2022	Berks	2022-05-16	A1	PB2:ea1, PB1:ea1, PA:ea1, HA:ea1, NP:ea1, NA:ea1, MP:ea1, NS:ea1	ea1:22-004008-002:PB2, ea1:22-003707-003:PB1, ea1:22-010445-001:PA, ea1:22-010445-001:HA, ea1:22-035225-001:NP, ea1:22-010663-005:NA, ea1:22-009329-001:MP, ea1:22-009287-001:NS	99.87%, 99.82%, 99.67%, 99.65%, 99.13%, 99.93%, 99.90%, 99.76%	2, 4, 7, 6, 13, 1, 1, 2
EPI_ISL_16244028	A/Pekin duck/Pennsylvania/22-015943-001-original/2022	Berks	2022-05-20	A1	PB2:ea1, PB1:ea1, PA:ea1, HA:ea1, NP:ea1, NA:ea1, MP:ea1, NS:ea1	ea1:22-004008-002:PB2, ea1:22-003707-003:PB1, ea1:22-010445-001:PA, ea1:22-010445-001:HA, ea1:22-035225-001:NP, ea1:22-010663-005:NA, ea1:22-009329-001:MP, ea1:22-009287-001:NS	99.87%, 99.78%, 99.63%, 99.65%, 99.13%, 99.93%, 99.90%, 99.76%	2, 5, 8, 6, 13, 1, 1, 2
EPI_ISL_19559135	A/duck/Pennsylvania/22-016645-001-original/2022	Berks	2022-05-21	A1	PB2:ea1, PB1:ea1, PA:ea1, HA:ea1, NP:ea1, NA:ea1, MP:ea1, NS:ea1	ea1:22-004008-002:PB2, ea1:22-003707-003:PB1, ea1:22-010445-001:PA, ea1:22-010445-001:HA, ea1:22-035225-001:NP, ea1:22-010663-005:NA, ea1:22-009329-001:MP, ea1:22-009287-001:NS	99.87%, 99.82%, 99.67%, 99.65%, 99.13%, 99.93%, 99.90%, 99.76%	2, 4, 7, 6, 13, 1, 1, 2
EPI_ISL_19559137	A/duck/Pennsylvania/22-016645-002-original/2022	Berks	2022-05-21	A1	PB2:ea1, PB1:ea1, PA:ea1, HA:ea1, NP:ea1, NA:ea1, MP:ea1, NS:ea1	ea1:22-004008-002:PB2, ea1:22-003707-003:PB1, ea1:22-010445-001:PA, ea1:22-010445-001:HA, ea1:22-035225-001:NP, ea1:22-010663-005:NA, ea1:22-009329-001:MP, ea1:22-009287-001:NS	99.87%, 99.82%, 99.67%, 99.65%, 99.13%, 99.93%, 99.90%, 99.76%	2, 4, 7, 6, 13, 1, 1, 2
EPI_ISL_19559139	A/duck/Pennsylvania/22-016645-003-original/2022	Berks	2022-05-21	A1	PB2:ea1, PB1:ea1, PA:ea1, HA:ea1, NP:ea1, NA:ea1, MP:ea1, NS:ea1	ea1:22-004008-002:PB2, ea1:22-003707-003:PB1, ea1:22-010445-001:PA, ea1:22-010445-001:HA, ea1:22-035225-001:NP, ea1:22-010663-005:NA, ea1:22-009329-001:MP, ea1:22-009287-001:NS	99.83%, 99.78%, 99.67%, 99.65%, 99.13%, 99.93%, 99.90%, 99.76%	3, 5, 7, 6, 13, 1, 1, 2
EPI_ISL_19560322	A/duck/Pennsylvania/22-017013-001-original/2022	Berks	2022-05-31	A1	PB2:ea1, PB1:ea1, PA:ea1, HA:ea1, NP:ea1, NA:ea1, MP:ea1, NS:ea1	ea1:22-004008-002:PB2, ea1:22-003707-003:PB1, ea1:22-010445-001:PA, ea1:22-010445-001:HA, ea1:22-035225-001:NP, ea1:22-010663-005:NA, ea1:22-009329-001:MP, ea1:22-009287-001:NS	99.78%, 99.74%, 99.63%, 99.53%, 99.13%, 99.86%, 99.90%, 99.64%	4, 6, 8, 8, 13, 2, 1, 3
EPI_ISL_19560323	A/duck/Pennsylvania/22-017013-002-original/2022	Berks	2022-05-31	A1	PB2:ea1, PB1:ea1, PA:ea1, HA:ea1, NP:ea1, NA:ea1, MP:ea1, NS:ea1	ea1:22-004008-002:PB2, ea1:22-003707-003:PB1, ea1:22-010445-001:PA, ea1:22-010445-001:HA, ea1:22-035225-001:NP, ea1:22-010663-005:NA, ea1:22-009329-001:MP, ea1:22-009287-001:NS	99.83%, 99.74%, 99.63%, 99.59%, 99.13%, 99.86%, 99.90%, 99.64%	3, 6, 8, 7, 13, 2, 1, 3
EPI_ISL_19560324	A/duck/Pennsylvania/22-017013-003-original/2022	Berks	2022-05-31	A1	PB2:ea1, PB1:ea1, PA:ea1, HA:ea1, NP:ea1, NA:ea1, MP:ea1, NS:ea1	ea1:22-004008-002:PB2, ea1:22-003707-003:PB1, ea1:22-010445-001:PA, ea1:22-010445-001:HA, ea1:22-035225-001:NP, ea1:22-010663-005:NA, ea1:22-009329-001:MP, ea1:22-009287-001:NS	99.83%, 99.69%, 99.63%, 99.59%, 99.13%, 99.86%, 99.90%, 99.64%	3, 7, 8, 7, 13, 2, 1, 3
EPI_ISL_19560325	A/duck/Pennsylvania/22-017013-006-original/2022	Berks	2022-05-31	A1	PB2:ea1, PB1:ea1, PA:ea1, HA:ea1, NP:ea1, NA:ea1, MP:ea1, NS:ea1	ea1:22-004008-002:PB2, ea1:22-003707-003:PB1, ea1:22-010445-001:PA, ea1:22-010445-001:HA, ea1:22-035225-001:NP, ea1:22-010663-005:NA, ea1:22-009329-001:MP, ea1:22-009287-001:NS	99.83%, 99.78%, 99.63%, 99.59%, 99.06%, 99.79%, 99.90%, 99.76%	3, 5, 8, 7, 14, 3, 1, 2
EPI_ISL_19765927	A/chicken/Pennsylvania/22-024929-005-original/2022	Northampton	2022-08-10	B1.1	PB2:am1.1, PB1:am1.1, PA:ea1, HA:ea1, NP:am1.2, NA:ea1, MP:ea1, NS:ea1	am1.1:22-009287-001:PB2, am1.1:22-008890-001:PB1, ea1:22-010445-001:PA, ea1:22-010445-001:HA, am1.2:22-009287-001:NP, ea1:22-010663-005:NA, ea1:22-011119-002:MP, ea1:22-009287-001:NS	99.69%, 99.78%, 99.81%, 99.65%, 99.73%, 99.79%, 99.69%, 99.76%	7, 5, 4, 6, 4, 3, 3, 2
EPI_ISL_19765928	A/chicken/Pennsylvania/22-029342-002-original/2022	Washington	2022-09-18	B1.3	PB2:am1.3, PB1:am1.3, PA:am1.2, HA:ea1, NP:am1.2, NA:ea1, MP:ea1, NS:ea1	am1.3:23-003733-001:PB2, am1.3:23-003733-001:PB1, am1.2:23-003733-001:PA, ea1:23-003733-001:HA, am1.2:22-008890-001:NP, ea1:22-010663-005:NA, ea1:23-003733-001:MP, ea1:22-008890-001:NS	99.56%, 99.47%, 99.63%, 99.94%, 99.80%, 99.43%, 99.80%, 99.64%	10, 12, 8, 1, 3, 8, 2, 3
EPI_ISL_19765936	A/turkey/Pennsylvania/22-029342-004-original/2022	Washington	2022-09-18	B1.3	PB2:am1.3, PB1:am1.3, PA:am1.2, HA:ea1, NP:am1.2, NA:ea1, MP:ea1, NS:ea1	am1.3:23-003733-001:PB2, am1.3:23-003733-001:PB1, am1.2:23-003733-001:PA, ea1:23-003733-001:HA, am1.2:22-008890-001:NP, ea1:22-010663-005:NA, ea1:23-003733-001:MP, ea1:22-008890-001:NS	99.56%, 99.47%, 99.63%, 99.94%, 99.80%, 99.43%, 99.80%, 99.52%	10, 12, 8, 1, 3, 8, 2, 4
EPI_ISL_19765917	A/domestic duck/Pennsylvania/22-030556-005-original/2022	Lancaster	2022-09-27	B1.3	PB2:am1.3, PB1:am1.3, PA:am1.2, HA:ea1, NP:am1.2, NA:ea1, MP:ea1, NS:ea1	am1.3:23-003733-001:PB2, am1.3:23-003733-001:PB1, am1.2:23-003733-001:PA, ea1:23-003733-001:HA, am1.2:22-008890-001:NP, ea1:22-010663-005:NA, ea1:23-003733-001:MP, ea1:22-008890-001:NS	99.47%, 99.60%, 99.58%, 99.88%, 99.73%, 99.43%, 99.69%, 99.64%	12, 9, 9, 2, 4, 8, 3, 3
EPI_ISL_19765916	A/domestic duck/Pennsylvania/22-030556-007-original/2022	Lancaster	2022-09-27	B1.3	PB2:am1.3, PB1:am1.3, PA:am1.2, HA:ea1, NP:am1.2, NA:ea1, MP:ea1, NS:ea1	am1.3:23-003733-001:PB2, am1.3:23-003733-001:PB1, am1.2:23-003733-001:PA, ea1:23-003733-001:HA, am1.2:22-008890-001:NP, ea1:22-010663-005:NA, ea1:23-003733-001:MP, ea1:22-008890-001:NS	99.56%, 99.60%, 99.58%, 99.88%, 99.73%, 99.43%, 99.69%, 99.64%	10, 9, 9, 2, 4, 8, 3, 3
EPI_ISL_19765932	A/turkey/Pennsylvania/22-030583-001-original/2022	York	2022-09-27	B1.3	PB2:am1.3, PB1:am1.3, PA:am1.2, HA:ea1, NP:am1.2, NA:ea1, MP:ea1, NS:ea1	am1.3:23-003733-001:PB2, am1.3:23-003733-001:PB1, am1.2:23-003733-001:PA, ea1:23-003733-001:HA, am1.2:22-008890-001:NP, ea1:22-010663-005:NA, ea1:23-003733-001:MP, ea1:22-008890-001:NS	99.61%, 99.47%, 99.67%, 99.82%, 99.47%, 99.43%, 99.59%, 99.64%	9, 12, 7, 3, 8, 8, 4, 3
EPI_ISL_19765906	A/chicken/Pennsylvania/22-031098-002-original-repeat/2022	Westmoreland	2022-10-03	B1.3	PB2:am1.3, PB1:am1.3, PA:am1.2, HA:ea1, NP:am1.2, NA:ea1, MP:ea1, NS:ea1	am1.3:23-003733-001:PB2, am1.3:23-003733-001:PB1, am1.2:23-003733-001:PA, ea1:23-003733-001:HA, am1.2:22-008890-001:NP, ea1:22-010663-005:NA, ea1:23-003733-001:MP, ea1:22-008890-001:NS	99.56%, 99.56%, 99.53%, 99.88%, 99.73%, 99.36%, 99.69%, 99.76%	10, 10, 10, 2, 4, 9, 3, 2
EPI_ISL_19765880	A/poultry/Pennsylvania/22-031098-007-original-repeat/2022	Westmoreland	2022-10-03	B1.3	PB2:am1.3, PB1:am1.3, PA:am1.2, HA:ea1, NP:am1.2, NA:ea1, MP:ea1, NS:ea1	am1.3:23-003733-001:PB2, am1.3:23-003733-001:PB1, am1.2:23-003733-001:PA, ea1:23-003733-001:HA, am1.2:22-008890-001:NP, ea1:22-010663-005:NA, ea1:23-003733-001:MP, ea1:22-008890-001:NS	99.56%, 99.56%, 99.49%, 99.88%, 99.73%, 99.36%, 99.69%, 99.64%	10, 10, 11, 2, 4, 9, 3, 3
EPI_ISL_19765915	A/silkie chicken/Pennsylvania/22-031098-001-original-repeat/2022	Westmoreland	2022-10-03	B1.3	PB2:am1.3, PB1:am1.3, PA:am1.2, HA:ea1, NP:am1.2, NA:ea1, MP:ea1, NS:ea1	am1.3:23-003733-001:PB2, am1.3:23-003733-001:PB1, am1.2:23-003733-001:PA, ea1:23-003733-001:HA, am1.2:22-008890-001:NP, ea1:22-010663-005:NA, ea1:23-003733-001:MP, ea1:22-008890-001:NS	99.52%, 99.56%, 99.49%, 99.88%, 99.73%, 99.36%, 99.59%, 99.76%	11, 10, 11, 2, 4, 9, 4, 2
EPI_ISL_19765929	A/turkey/Pennsylvania/22-031098-004-original-repeat/2022	Westmoreland	2022-10-03	B1.3	PB2:am1.3, PB1:am1.3, PA:am1.2, HA:ea1, NP:am1.2, NA:ea1, MP:ea1, NS:ea1	am1.3:23-003733-001:PB2, am1.3:23-003733-001:PB1, am1.2:23-003733-001:PA, ea1:23-003733-001:HA, am1.2:22-008890-001:NP, ea1:22-010663-005:NA, ea1:23-003733-001:MP, ea1:22-008890-001:NS	99.56%, 99.56%, 99.49%, 99.88%, 99.73%, 99.36%, 99.49%, 99.76%	10, 10, 11, 2, 4, 9, 5, 2
EPI_ISL_19765897	A/turkey/Pennsylvania/22-031280-005-original-repeat/2022	Monroe	2022-10-04	B1.3	PB2:am1.3, PB1:am1.3, PA:am1.2, HA:ea1, NP:am1.2, NA:ea1, MP:ea1, NS:ea1	am1.3:23-003733-001:PB2, am1.3:23-003733-001:PB1, am1.2:23-003733-001:PA, ea1:23-003733-001:HA, am1.2:22-008890-001:NP, ea1:22-010663-005:NA, ea1:23-003733-001:MP, ea1:22-008890-001:NS	99.56%, 99.52%, 99.58%, 99.88%, 99.60%, 99.29%, 99.59%, 99.52%	10, 11, 9, 2, 6, 10, 4, 4
EPI_ISL_19765883	A/turkey/Pennsylvania/22-031967-002-original/2022	Adams	2022-10-10	B1.3	PB2:am1.3, PB1:am1.3, PA:am1.2, HA:ea1, NP:am1.2, NA:ea1, MP:ea1, NS:ea1	am1.3:23-003733-001:PB2, am1.3:23-003733-001:PB1, am1.2:23-003733-001:PA, ea1:23-003733-001:HA, am1.2:22-008890-001:NP, ea1:22-010663-005:NA, ea1:23-003733-001:MP, ea1:22-008890-001:NS	99.56%, 99.43%, 99.63%, 99.82%, 99.67%, 99.43%, 99.59%, 99.64%	10, 13, 8, 3, 5, 8, 4, 3
EPI_ISL_19765884	A/turkey/Pennsylvania/22-031967-003-original/2022	Adams	2022-10-10	B1.3	PB2:am1.3, PB1:am1.3, PA:am1.2, HA:ea1, NP:am1.2, NA:ea1, MP:ea1, NS:ea1	am1.3:23-003733-001:PB2, am1.3:23-003733-001:PB1, am1.2:23-003733-001:PA, ea1:23-003733-001:HA, am1.2:22-008890-001:NP, ea1:22-010663-005:NA, ea1:23-003733-001:MP, ea1:22-008890-001:NS	99.56%, 99.43%, 99.63%, 99.82%, 99.73%, 99.43%, 99.59%, 99.64%	10, 13, 8, 3, 4, 8, 4, 3
EPI_ISL_16297352	A/turkey/Pennsylvania/22-032809-001-original/2022	Adams	2022-10-13	B1.3	PB2:am1.3, PB1:am1.3, PA:am1.2, HA:ea1, NP:am1.2, NA:ea1, MP:ea1, NS:ea1	am1.3:23-003733-001:PB2, am1.3:23-003733-001:PB1, am1.2:23-003733-001:PA, ea1:23-003733-001:HA, am1.2:22-008890-001:NP, ea1:22-010663-005:NA, ea1:23-003733-001:MP, ea1:22-008890-001:NS	99.56%, 99.43%, 99.63%, 99.82%, 99.73%, 99.43%, 99.59%, 99.64%	10, 13, 8, 3, 4, 8, 4, 3
EPI_ISL_19765885	A/turkey/Pennsylvania/22-032809-002-original/2022	Adams	2022-10-13	B1.3	PB2:am1.3, PB1:am1.3, PA:am1.2, HA:ea1, NP:am1.2, NA:ea1, MP:ea1, NS:ea1	am1.3:23-003733-001:PB2, am1.3:23-003733-001:PB1, am1.2:23-003733-001:PA, ea1:23-003733-001:HA, am1.2:22-008890-001:NP, ea1:22-010663-005:NA, ea1:23-003733-001:MP, ea1:22-008890-001:NS	99.56%, 99.38%, 99.63%, 99.82%, 99.73%, 99.43%, 99.59%, 99.64%	10, 14, 8, 3, 4, 8, 4, 3
EPI_ISL_16297068	A/chicken/Pennsylvania/22-034995-001-original-repeat/2022	Alleghany	2022-11-01	B1.3	PB2:am1.3, PB1:am1.3, PA:am1.2, HA:ea1, NP:am1.2, NA:ea1, MP:ea1, NS:ea1	am1.3:23-003733-001:PB2, am1.3:23-003733-001:PB1, am1.2:23-003733-001:PA, ea1:23-003733-001:HA, am1.2:22-008890-001:NP, ea1:22-010663-005:NA, ea1:23-003733-001:MP, ea1:22-008890-001:NS	99.25%, 99.43%, 99.63%, 99.82%, 99.67%, 99.43%, 99.80%, 99.64%	17, 13, 8, 3, 5, 8, 2, 3
EPI_ISL_16297077	A/turkey/Pennsylvania/22-035178-001-original-repeat/2022	Lehigh	2022-11-01	B1.3	PB2:am1.3, PB1:am1.3, PA:am1.2, HA:ea1, NP:am1.2, NA:ea1, MP:ea1, NS:ea1	am1.3:23-003733-001:PB2, am1.3:23-003733-001:PB1, am1.2:23-003733-001:PA, ea1:23-003733-001:HA, am1.2:22-008890-001:NP, ea1:22-010663-005:NA, ea1:23-003733-001:MP, ea1:22-008890-001:NS	99.52%, 99.43%, 99.44%, 99.88%, 99.60%, 99.29%, 99.69%, 99.64%	11, 13, 12, 2, 6, 10, 3, 3
EPI_ISL_19765887	A/turkey/Pennsylvania/22-035178-002-original-repeat/2022	Lehigh	2022-11-01	B1.3	PB2:am1.3, PB1:am1.3, PA:am1.2, HA:ea1, NP:am1.2, NA:ea1, MP:ea1, NS:ea1	am1.3:23-003733-001:PB2, am1.3:23-003733-001:PB1, am1.2:23-003733-001:PA, ea1:23-003733-001:HA, am1.2:22-008890-001:NP, ea1:22-010663-005:NA, ea1:23-003733-001:MP, ea1:22-008890-001:NS	99.52%, 99.43%, 99.44%, 99.88%, 99.60%, 99.29%, 99.69%, 99.64%	11, 13, 12, 2, 6, 10, 3, 3
EPI_ISL_16297125	A/turkey/Pennsylvania/22-035424-001-original/2022	Lehigh	2022-11-03	B1.3	PB2:am1.3, PB1:am1.3, PA:am1.2, HA:ea1, NP:am1.2, NA:ea1, MP:ea1, NS:ea1	am1.3:23-003733-001:PB2, am1.3:23-003733-001:PB1, am1.2:23-003733-001:PA, ea1:23-003733-001:HA, am1.2:22-008890-001:NP, ea1:22-010663-005:NA, ea1:23-003733-001:MP, ea1:22-008890-001:NS	99.52%, 99.43%, 99.44%, 99.88%, 99.53%, 99.29%, 99.69%, 99.64%	11, 13, 12, 2, 7, 10, 3, 3
EPI_ISL_19765888	A/turkey/Pennsylvania/22-035424-008-original/2022	Lehigh	2022-11-03	B1.3	PB2:am1.3, PB1:am1.3, PA:am1.2, HA:ea1, NP:am1.2, NA:ea1, MP:ea1, NS:ea1	am1.3:23-003733-001:PB2, am1.3:23-003733-001:PB1, am1.2:23-003733-001:PA, ea1:23-003733-001:HA, am1.2:22-008890-001:NP, ea1:22-010663-005:NA, ea1:23-003733-001:MP, ea1:22-008890-001:NS	99.47%, 99.43%, 99.40%, 99.88%, 99.60%, 99.29%, 99.69%, 99.64%	12, 13, 13, 2, 6, 10, 3, 3
EPI_ISL_16297084	A/turkey/Pennsylvania/22-035743-001-original/2022	Lehigh	2022-11-06	B1.3	PB2:am1.3, PB1:am1.3, PA:am1.2, HA:ea1, NP:am1.2, NA:ea1, MP:ea1, NS:ea1	am1.3:23-003733-001:PB2, am1.3:23-003733-001:PB1, am1.2:23-003733-001:PA, ea1:23-003733-001:HA, am1.2:22-008890-001:NP, ea1:22-010663-005:NA, ea1:23-003733-001:MP, ea1:22-008890-001:NS	99.52%, 99.43%, 99.44%, 99.82%, 99.53%, 99.29%, 99.69%, 99.64%	11, 13, 12, 3, 7, 10, 3, 3
EPI_ISL_19765889	A/turkey/Pennsylvania/22-035743-002-original/2022	Lehigh	2022-11-06	B1.3	PB2:am1.3, PB1:am1.3, PA:am1.2, HA:ea1, NP:am1.2, NA:ea1, MP:ea1, NS:ea1	am1.3:23-003733-001:PB2, am1.3:23-003733-001:PB1, am1.2:23-003733-001:PA, ea1:23-003733-001:HA, am1.2:22-008890-001:NP, ea1:22-010663-005:NA, ea1:23-003733-001:MP, ea1:22-008890-001:NS	99.52%, 99.43%, 99.44%, 99.88%, 99.53%, 99.22%, 99.69%, 99.64%	11, 13, 12, 2, 7, 11, 3, 3
EPI_ISL_19765890	A/turkey/Pennsylvania/22-035743-003-original/2022	Lehigh	2022-11-06	B1.3	PB2:am1.3, PB1:am1.3, PA:am1.2, HA:ea1, NP:am1.2, NA:ea1, MP:ea1, NS:ea1	am1.3:23-003733-001:PB2, am1.3:23-003733-001:PB1, am1.2:23-003733-001:PA, ea1:23-003733-001:HA, am1.2:22-008890-001:NP, ea1:22-010663-005:NA, ea1:23-003733-001:MP, ea1:22-008890-001:NS	99.52%, 99.43%, 99.44%, 99.88%, 99.60%, 99.29%, 99.69%, 99.64%	11, 13, 12, 2, 6, 10, 3, 3
EPI_ISL_19765891	A/turkey/Pennsylvania/22-036105-005-original/2022	Lehigh	2022-11-08	B1.3	PB2:am1.3, PB1:am1.3, PA:am1.2, HA:ea1, NP:am1.2, NA:ea1, MP:ea1, NS:ea1	am1.3:23-003733-001:PB2, am1.3:23-003733-001:PB1, am1.2:23-003733-001:PA, ea1:23-003733-001:HA, am1.2:22-008890-001:NP, ea1:22-010663-005:NA, ea1:23-003733-001:MP, ea1:22-008890-001:NS	99.52%, 99.43%, 99.44%, 99.88%, 99.60%, 99.29%, 99.69%, 99.52%	11, 13, 12, 2, 6, 10, 3, 4
EPI_ISL_16297119	A/turkey/Pennsylvania/22-036105-007-original/2022	Lehigh	2022-11-08	B1.3	PB2:am1.3, PB1:am1.3, PA:am1.2, HA:ea1, NP:am1.2, NA:ea1, MP:ea1, NS:ea1	am1.3:23-003733-001:PB2, am1.3:23-003733-001:PB1, am1.2:23-003733-001:PA, ea1:23-003733-001:HA, am1.2:22-008890-001:NP, ea1:22-010663-005:NA, ea1:23-003733-001:MP, ea1:22-008890-001:NS	99.47%, 99.38%, 99.44%, 99.88%, 99.53%, 99.29%, 99.69%, 99.52%	12, 14, 12, 2, 7, 10, 3, 4
EPI_ISL_19765892	A/turkey/Pennsylvania/22-036105-008-original/2022	Lehigh	2022-11-08	B1.3	PB2:am1.3, PB1:am1.3, PA:am1.2, HA:ea1, NP:am1.2, NA:ea1, MP:ea1, NS:ea1	am1.3:23-003733-001:PB2, am1.3:23-003733-001:PB1, am1.2:23-003733-001:PA, ea1:23-003733-001:HA, am1.2:22-008890-001:NP, ea1:22-010663-005:NA, ea1:23-003733-001:MP, ea1:22-008890-001:NS	99.47%, 99.38%, 99.44%, 99.88%, 99.53%, 99.29%, 99.69%, 99.52%	12, 14, 12, 2, 7, 10, 3, 4
EPI_ISL_19765893	A/turkey/Pennsylvania/22-036105-010-original/2022	Lehigh	2022-11-08	B1.3	PB2:am1.3, PB1:am1.3, PA:am1.2, HA:ea1, NP:am1.2, NA:ea1, MP:ea1, NS:ea1	am1.3:23-003733-001:PB2, am1.3:23-003733-001:PB1, am1.2:23-003733-001:PA, ea1:23-003733-001:HA, am1.2:22-008890-001:NP, ea1:22-010663-005:NA, ea1:23-003733-001:MP, ea1:22-008890-001:NS	99.47%, 99.43%, 99.44%, 99.88%, 99.53%, 99.29%, 99.69%, 99.64%	12, 13, 12, 2, 7, 10, 3, 3
EPI_ISL_19765894	A/turkey/Pennsylvania/22-036105-011-original/2022	Lehigh	2022-11-08	B1.3	PB2:am1.3, PB1:am1.3, PA:am1.2, HA:ea1, NP:am1.2, NA:ea1, MP:ea1, NS:ea1	am1.3:23-003733-001:PB2, am1.3:23-003733-001:PB1, am1.2:23-003733-001:PA, ea1:23-003733-001:HA, am1.2:22-008890-001:NP, ea1:22-010663-005:NA, ea1:23-003733-001:MP, ea1:22-008890-001:NS	99.47%, 99.43%, 99.44%, 99.88%, 99.60%, 99.29%, 99.69%, 99.64%	12, 13, 12, 2, 6, 10, 3, 3
EPI_ISL_19765894	A/turkey/Pennsylvania/22-036105-011-original/2022	Lehigh	2022-11-08	B1.3	PB2:am1.3, PB1:am1.3, PA:am1.2, HA:ea1, NP:am1.2, NA:ea1, MP:ea1, NS:ea1	am1.3:23-003733-001:PB2, am1.3:23-003733-001:PB1, am1.2:23-003733-001:PA, ea1:23-003733-001:HA, am1.2:22-008890-001:NP, ea1:22-010663-005:NA, ea1:23-003733-001:MP, ea1:22-008890-001:NS	99.47%, 99.43%, 99.44%, 99.88%, 99.60%, 99.29%, 99.69%, 99.64%	12, 13, 12, 2, 6, 10, 3, 3
EPI_ISL_16297120	A/turkey/Pennsylvania/22-036115-004-original/2022	Lehigh	2022-11-09	B1.3	PB2:am1.3, PB1:am1.3, PA:am1.2, HA:ea1, NP:am1.2, NA:ea1, MP:ea1, NS:ea1	am1.3:23-003733-001:PB2, am1.3:23-003733-001:PB1, am1.2:23-003733-001:PA, ea1:23-003733-001:HA, am1.2:22-008890-001:NP, ea1:22-010663-005:NA, ea1:23-003733-001:MP, ea1:22-008890-001:NS	99.43%, 99.43%, 99.44%, 99.88%, 99.53%, 99.29%, 99.69%, 99.64%	13, 13, 12, 2, 7, 10, 3, 3
EPI_ISL_19765899	A/chicken/Pennsylvania/22-037031-001-original-repeat/2022	Berks	2022-11-15	B1.1	PB2:am1.1, PB1:am1.1, PA:ea1, HA:ea1, NP:am1.2, NA:ea1, MP:ea1, NS:ea1	am1.1:22-009287-001:PB2, am1.1:22-008890-001:PB1, ea1:22-010445-001:PA, ea1:22-010445-001:HA, am1.2:22-009287-001:NP, ea1:22-010663-005:NA, ea1:22-011119-002:MP, ea1:22-008890-001:NS	99.65%, 99.69%, 99.67%, 99.47%, 99.73%, 99.72%, 99.80%, 99.28%	8, 7, 7, 9, 4, 4, 2, 6
EPI_ISL_19766045	A/domestic duck/Pennsylvania/22-037031-003-original-repeat/2022	Berks	2022-11-15	B1.1	PB2:am1.1, PB1:am1.1, PA:ea1, HA:ea1, NP:am1.2, NA:ea1, MP:ea1, NS:ea1	am1.1:22-009287-001:PB2, am1.1:22-008890-001:PB1, ea1:22-010445-001:PA, ea1:22-010445-001:HA, am1.2:22-009287-001:NP, ea1:22-010663-005:NA, ea1:22-011119-002:MP, ea1:22-008890-001:NS	99.69%, 99.74%, 99.67%, 99.47%, 99.73%, 99.64%, 99.80%, 99.28%	7, 6, 7, 9, 4, 5, 2, 6
EPI_ISL_19765983	A/Pekin duck/Pennsylvania/22-037031-004-original-repeat/2022	Berks	2022-11-15	B1.1	PB2:am1.1, PB1:am1.1, PA:ea1, HA:ea1, NP:am1.2, NA:ea1, MP:ea1, NS:ea1	am1.1:22-009287-001:PB2, am1.1:22-008890-001:PB1, ea1:22-010445-001:PA, ea1:22-010445-001:HA, am1.2:22-009287-001:NP, ea1:22-010663-005:NA, ea1:22-011119-002:MP, ea1:22-008890-001:NS	99.74%, 99.74%, 99.67%, 99.47%, 99.73%, 99.64%, 99.80%, 99.28%	6, 6, 7, 9, 4, 5, 2, 6
EPI_ISL_19765900	A/chicken/Pennsylvania/23-004157-007-original/2023	Alleghany	2023-01-29	B1.2	PB2:am1.1, PB1:am1.1, PA:am1, HA:ea1, NP:am1.2, NA:ea1, MP:ea1, NS:ea1	am1.1:22-008890-001:PB2, am1.1:22-008890-001:PB1, am1:22-008890-001:PA, ea1:22-008890-001:HA, am1.2:22-008890-001:NP, ea1:22-010663-005:NA, ea1:22-009329-001:MP, ea1:22-008890-001:NS	99.21%, 99.47%, 99.30%, 99.41%, 99.67%, 99.50%, 99.69%, 99.40%	18, 12, 15, 10, 5, 7, 3, 5
EPI_ISL_19765914	A/duck/Pennsylvania/23-004157-002-original/2023	Alleghany	2023-01-29	B1.2	PB2:am1.1, PB1:am1.1, PA:am1, HA:ea1, NP:am1.2, NA:ea1, MP:ea1, NS:ea1	am1.1:22-008890-001:PB2, am1.1:22-008890-001:PB1, am1:22-008890-001:PA, ea1:22-008890-001:HA, am1.2:22-008890-001:NP, ea1:22-010663-005:NA, ea1:22-009329-001:MP, ea1:22-008890-001:NS	99.21%, 99.47%, 99.30%, 99.41%, 99.67%, 99.50%, 99.69%, 99.40%	18, 12, 15, 10, 5, 7, 3, 5
EPI_ISL_19765908	A/goose/Pennsylvania/23-004157-003-original/2023	Alleghany	2023-01-29	B1.2	PB2:am1.1, PB1:am1.1, PA:am1, HA:ea1, NP:am1.2, NA:ea1, MP:ea1, NS:ea1	am1.1:22-008890-001:PB2, am1.1:22-008890-001:PB1, am1:22-008890-001:PA, ea1:22-008890-001:HA, am1.2:22-008890-001:NP, ea1:22-010663-005:NA, ea1:22-009329-001:MP, ea1:22-008890-001:NS	99.21%, 99.47%, 99.30%, 99.41%, 99.67%, 99.50%, 99.69%, 99.40%	18, 12, 15, 10, 5, 7, 3, 5
EPI_ISL_19765909	A/goose/Pennsylvania/23-004157-004-original/2023	Alleghany	2023-01-29	B1.2	PB2:am1.1, PB1:am1.1, PA:am1, HA:ea1, NP:am1.2, NA:ea1, MP:ea1, NS:ea1	am1.1:22-008890-001:PB2, am1.1:22-008890-001:PB1, am1:22-008890-001:PA, ea1:22-008890-001:HA, am1.2:22-008890-001:NP, ea1:22-010663-005:NA, ea1:22-009329-001:MP, ea1:22-008890-001:NS	99.21%, 99.47%, 99.30%, 99.41%, 99.67%, 99.50%, 99.69%, 99.40%	18, 12, 15, 10, 5, 7, 3, 5
EPI_ISL_19765910	A/goose/Pennsylvania/23-004157-005-original/2023	Alleghany	2023-01-29	B1.2	PB2:am1.1, PB1:am1.1, PA:am1, HA:ea1, NP:am1.2, NA:ea1, MP:ea1, NS:ea1	am1.1:22-008890-001:PB2, am1.1:22-008890-001:PB1, am1:22-008890-001:PA, ea1:22-008890-001:HA, am1.2:22-008890-001:NP, ea1:22-010663-005:NA, ea1:22-009329-001:MP, ea1:22-008890-001:NS	99.21%, 99.47%, 99.30%, 99.41%, 99.60%, 99.50%, 99.69%, 99.40%	18, 12, 15, 10, 6, 7, 3, 5
EPI_ISL_19765911	A/goose/Pennsylvania/23-004157-006-original/2023	Alleghany	2023-01-29	B1.2	PB2:am1.1, PB1:am1.1, PA:am1, HA:ea1, NP:am1.2, NA:ea1, MP:ea1, NS:ea1	am1.1:22-008890-001:PB2, am1.1:22-008890-001:PB1, am1:22-008890-001:PA, ea1:22-008890-001:HA, am1.2:22-008890-001:NP, ea1:22-010663-005:NA, ea1:22-009329-001:MP, ea1:22-008890-001:NS	99.21%, 99.43%, 99.30%, 99.41%, 99.67%, 99.50%, 99.69%, 99.40%	18, 13, 15, 10, 5, 7, 3, 5
EPI_ISL_19765941	A/Khaki Campbell duck/Pennsylvania/23-003429-002-original/2023	Lancaster	2023-01-30	B2.2	PB2:am1.2, PB1:ea1, PA:ea1, HA:ea1, NP:am1.1, NA:ea1, MP:ea1, NS:am1.2	am1.2:22-010668-001:PB2, ea1:22-007805-001:PB1, ea1:22-010668-001:PA, ea1:22-010668-001:HA, am1.1:22-007805-001:NP, ea1:22-010663-005:NA, ea1:23-000081-004:MP, am1.2:22-010668-001:NS	99.69%, 99.38%, 99.72%, 99.47%, 99.33%, 99.43%, 99.69%, 99.64%	7, 14, 6, 9, 10, 8, 3, 3
EPI_ISL_19765943	A/Khaki Campbell duck/Pennsylvania/23-003429-003-original/2023	Lancaster	2023-01-30	B2.2	PB2:am1.2, PB1:ea1, PA:ea1, HA:ea1, NP:am1.1, NA:ea1, MP:ea1, NS:am1.2	am1.2:22-010668-001:PB2, ea1:22-007805-001:PB1, ea1:22-010668-001:PA, ea1:22-010668-001:HA, am1.1:22-007805-001:NP, ea1:22-010663-005:NA, ea1:23-000081-004:MP, am1.2:22-010668-001:NS	99.69%, 99.38%, 99.72%, 99.47%, 99.33%, 99.50%, 99.69%, 99.64%	7, 14, 6, 9, 10, 7, 3, 3
EPI_ISL_19765949	A/Khaki Campbell duck/Pennsylvania/23-003429-004-original/2023	Lancaster	2023-01-30	B2.2	PB2:am1.2, PB1:ea1, PA:ea1, HA:ea1, NP:am1.1, NA:ea1, MP:ea1, NS:am1.2	am1.2:22-010668-001:PB2, ea1:22-007805-001:PB1, ea1:22-010668-001:PA, ea1:22-010668-001:HA, am1.1:22-007805-001:NP, ea1:22-010663-005:NA, ea1:23-000081-004:MP, am1.2:22-010668-001:NS	99.69%, 99.38%, 99.72%, 99.47%, 99.33%, 99.50%, 99.69%, 99.64%	7, 14, 6, 9, 10, 7, 3, 3
EPI_ISL_19765952	A/Khaki Campbell duck/Pennsylvania/23-003429-006-original/2023	Lancaster	2023-01-30	B2.2	PB2:am1.2, PB1:ea1, PA:ea1, HA:ea1, NP:am1.1, NA:ea1, MP:ea1, NS:am1.2	am1.2:22-010668-001:PB2, ea1:22-007805-001:PB1, ea1:22-010668-001:PA, ea1:22-010668-001:HA, am1.1:22-007805-001:NP, ea1:22-010663-005:NA, ea1:23-000081-004:MP, am1.2:22-010668-001:NS	99.69%, 99.38%, 99.72%, 99.47%, 99.33%, 99.50%, 99.69%, 99.64%	7, 14, 6, 9, 10, 7, 3, 3
EPI_ISL_19765966	A/Pekin duck/Pennsylvania/23-003434-001-original/2023	Lancaster	2023-01-30	B3.5	PB2:am3.2, PB1:am1.2, PA:ea1, HA:ea1, NP:am1.4.1, NA:ea1, MP:ea1, NS:am1.1	am3.2:23-003434-002:PB2, am1.2:23-003434-002:PB1, ea1:23-003434-002:PA, ea1:23-003434-002:HA, am1.4.1:23-003434-002:NP, ea1:23-003434-002:NA, ea1:23-003434-002:MP, am1.1:23-003434-002:NS	100.00%, 100.00%, 100.00%, 100.00%, 100.00%, 100.00%, 100.00%, 100.00%	0, 0, 0, 0, 0, 0, 0, 0
EPI_ISL_19765971	A/Pekin duck/Pennsylvania/23-003434-002-original/2023	Lancaster	2023-01-30	B3.5	PB2:am3.2, PB1:am1.2, PA:ea1, HA:ea1, NP:am1.4.1, NA:ea1, MP:ea1, NS:am1.1	am3.2:23-003434-002:PB2, am1.2:23-003434-002:PB1, ea1:23-003434-002:PA, ea1:23-003434-002:HA, am1.4.1:23-003434-002:NP, ea1:23-003434-002:NA, ea1:23-003434-002:MP, am1.1:23-003434-002:NS	100.00%, 100.00%, 100.00%, 100.00%, 100.00%, 100.00%, 100.00%, 100.00%	0, 0, 0, 0, 0, 0, 0, 0
EPI_ISL_19765973	A/Pekin duck/Pennsylvania/23-003434-004-original/2023	Lancaster	2023-01-30	B3.5	PB2:am3.2, PB1:am1.2, PA:ea1, HA:ea1, NP:am1.4.1, NA:ea1, MP:ea1, NS:am1.1	am3.2:23-003434-002:PB2, am1.2:23-003434-002:PB1, ea1:23-003434-002:PA, ea1:23-003434-002:HA, am1.4.1:23-003434-002:NP, ea1:23-003434-002:NA, ea1:23-003434-002:MP, am1.1:23-003434-002:NS	100.00%, 100.00%, 100.00%, 100.00%, 100.00%, 100.00%, 100.00%, 100.00%	0, 0, 0, 0, 0, 0, 0, 0
EPI_ISL_19765979	A/Pekin duck/Pennsylvania/23-003434-005-original/2023	Lancaster	2023-01-30	B3.5	PB2:am3.2, PB1:am1.2, PA:ea1, HA:ea1, NP:am1.4.1, NA:ea1, MP:ea1, NS:am1.1	am3.2:23-003434-002:PB2, am1.2:23-003434-002:PB1, ea1:23-003434-002:PA, ea1:23-003434-002:HA, am1.4.1:23-003434-002:NP, ea1:23-003434-002:NA, ea1:23-003434-002:MP, am1.1:23-003434-002:NS	100.00%, 100.00%, 99.95%, 100.00%, 100.00%, 100.00%, 100.00%, 100.00%	0, 0, 1, 0, 0, 0, 0, 0
EPI_ISL_19765986	A/Pekin duck/Pennsylvania/23-003434-006-original/2023	Lancaster	2023-01-30	B3.5	PB2:am3.2, PB1:am1.2, PA:ea1, HA:ea1, NP:am1.4.1, NA:ea1, MP:ea1, NS:am1.1	am3.2:23-003434-002:PB2, am1.2:23-003434-002:PB1, ea1:23-003434-002:PA, ea1:23-003434-002:HA, am1.4.1:23-003434-002:NP, ea1:23-003434-002:NA, ea1:23-003434-002:MP, am1.1:23-003434-002:NS	100.00%, 100.00%, 100.00%, 100.00%, 100.00%, 100.00%, 100.00%, 100.00%	0, 0, 0, 0, 0, 0, 0, 0
EPI_ISL_19765901	A/chicken/Pennsylvania/23-004277-001-original/2023	Alleghany	2023-02-07	B3.5	PB2:am3.2, PB1:am1.2, PA:ea1, HA:ea1, NP:am1.4.1, NA:ea1, MP:ea1, NS:am1.1	am3.2:23-003434-002:PB2, am1.2:23-003434-002:PB1, ea1:23-003434-002:PA, ea1:23-003434-002:HA, am1.4.1:23-003434-002:NP, ea1:23-003434-002:NA, ea1:23-003434-002:MP, am1.1:23-003434-002:NS	100.00%, 100.00%, 99.91%, 99.94%, 100.00%, 100.00%, 100.00%, 100.00%	0, 0, 2, 1, 0, 0, 0, 0
EPI_ISL_19765902	A/chicken/Pennsylvania/23-004277-002-original/2023	Alleghany	2023-02-07	B3.5	PB2:am3.2, PB1:am1.2, PA:ea1, HA:ea1, NP:am1.4.1, NA:ea1, MP:ea1, NS:am1.1	am3.2:23-003434-002:PB2, am1.2:23-003434-002:PB1, ea1:23-003434-002:PA, ea1:23-003434-002:HA, am1.4.1:23-003434-002:NP, ea1:23-003434-002:NA, ea1:23-003434-002:MP, am1.1:23-003434-002:NS	100.00%, 100.00%, 99.91%, 99.94%, 100.00%, 100.00%, 100.00%, 100.00%	0, 0, 2, 1, 0, 0, 0, 0
EPI_ISL_19765903	A/chicken/Pennsylvania/23-004277-003-original/2023	Alleghany	2023-02-07	B3.5	PB2:am3.2, PB1:am1.2, PA:ea1, HA:ea1, NP:am1.4.1, NA:ea1, MP:ea1, NS:am1.1	am3.2:23-003434-002:PB2, am1.2:23-003434-002:PB1, ea1:23-003434-002:PA, ea1:23-003434-002:HA, am1.4.1:23-003434-002:NP, ea1:23-003434-002:NA, ea1:23-003434-002:MP, am1.1:23-003434-002:NS	100.00%, 99.96%, 99.91%, 99.94%, 100.00%, 99.93%, 100.00%, 100.00%	0, 1, 2, 1, 0, 1, 0, 0
EPI_ISL_19765912	A/domestic goose/Pennsylvania/23-005398-004-original/2023	Tioga	2023-02-14	B3.5	PB2:am3.2, PB1:am1.2, PA:ea1, HA:ea1, NP:am1.4.1, NA:ea1, MP:ea1, NS:am1.1	am3.2:23-003434-002:PB2, am1.2:23-003434-002:PB1, ea1:23-003434-002:PA, ea1:23-013078-002:HA, am1.4.1:23-003434-002:NP, ea1:23-003434-002:NA, ea1:23-003434-002:MP, am1.1:23-003434-002:NS	99.91%, 99.74%, 99.91%, 99.65%, 99.80%, 99.79%, 100.00%, 99.88%	2, 6, 2, 6, 3, 3, 0, 1
EPI_ISL_19765904	A/chicken/Pennsylvania/23-005638-001-original/2023	Lancaster	2023-02-19	B3.5	PB2:am3.2, PB1:am1.2, PA:ea1, HA:ea1, NP:am1.4.1, NA:ea1, MP:ea1, NS:am1.1	am3.2:23-003434-002:PB2, am1.2:23-003434-002:PB1, ea1:23-003434-002:PA, ea1:23-013078-002:HA, am1.4.1:23-003434-002:NP, ea1:23-003434-002:NA, ea1:23-003434-002:MP, am1.1:23-003434-002:NS	99.87%, 99.65%, 99.91%, 99.71%, 99.80%, 99.72%, 99.90%, 100.00%	3, 8, 2, 5, 3, 4, 1, 0
EPI_ISL_19766090	A/domestic duck/Pennsylvania/23-005893-003-original/2023	Lancaster	2023-02-20	B3.3	PB2:am2.2, PB1:am1.4, PA:ea1, HA:ea1, NP:am1.4.1, NA:ea1, MP:ea1, NS:am1.1	am2.2:23-005844-010:PB2, am1.4:23-005844-010:PB1, ea1:23-005844-010:PA, ea1:23-005844-010:HA, am1.4.1:23-005844-010:NP, ea1:23-005844-010:NA, ea1:23-005844-010:MP, am1.1:23-005844-010:NS	99.91%, 99.91%, 100.00%, 100.00%, 99.93%, 99.93%, 100.00%, 100.00%	2, 2, 0, 0, 1, 1, 0, 0
EPI_ISL_19766169	A/domestic duck/Pennsylvania/23-005893-004-original/2023	Lancaster	2023-02-20	B3.3	PB2:am2.2, PB1:am1.4, PA:ea1, HA:ea1, NP:am1.4.1, NA:ea1, MP:ea1, NS:am1.1	am2.2:23-005844-010:PB2, am1.4:23-005844-010:PB1, ea1:23-005844-010:PA, ea1:23-005844-010:HA, am1.4.1:23-005844-010:NP, ea1:23-005844-010:NA, ea1:23-005844-010:MP, am1.1:23-005844-010:NS	99.91%, 99.91%, 100.00%, 100.00%, 99.93%, 99.93%, 100.00%, 100.00%	2, 2, 0, 0, 1, 1, 0, 0
EPI_ISL_19766173	A/domestic duck/Pennsylvania/23-005893-005-original/2023	Lancaster	2023-02-20	B3.3	PB2:am2.2, PB1:am1.4, PA:ea1, HA:ea1, NP:am1.4.1, NA:ea1, MP:ea1, NS:am1.1	am2.2:23-005844-010:PB2, am1.4:23-005844-010:PB1, ea1:23-005844-010:PA, ea1:23-005844-010:HA, am1.4.1:23-005844-010:NP, ea1:23-005844-010:NA, ea1:23-005844-010:MP, am1.1:23-005844-010:NS	99.96%, 99.91%, 100.00%, 100.00%, 99.93%, 99.93%, 100.00%, 100.00%	1, 2, 0, 0, 1, 1, 0, 0
EPI_ISL_19766179	A/domestic duck/Pennsylvania/23-005893-006-original/2023	Lancaster	2023-02-20	B3.3	PB2:am2.2, PB1:am1.4, PA:ea1, HA:ea1, NP:am1.4.1, NA:ea1, MP:ea1, NS:am1.1	am2.2:23-005844-010:PB2, am1.4:23-005844-010:PB1, ea1:23-005844-010:PA, ea1:23-005844-010:HA, am1.4.1:23-005844-010:NP, ea1:23-005844-010:NA, ea1:23-005844-010:MP, am1.1:23-005844-010:NS	99.91%, 99.91%, 100.00%, 100.00%, 99.87%, 99.93%, 100.00%, 100.00%	2, 2, 0, 0, 2, 1, 0, 0
EPI_ISL_19766040	A/Khaki Campbell duck/Pennsylvania/23-005844-001-original/2023	Lancaster	2023-02-20	B3.3	PB2:am2.2, PB1:am1.4, PA:ea1, HA:ea1, NP:am1.4.1, NA:ea1, MP:ea1, NS:am1.1	am2.2:23-005844-010:PB2, am1.4:23-005844-010:PB1, ea1:23-005844-010:PA, ea1:23-005844-010:HA, am1.4.1:23-005844-010:NP, ea1:23-005844-010:NA, ea1:23-005844-010:MP, am1.1:23-005844-010:NS	100.00%, 99.96%, 100.00%, 100.00%, 100.00%, 99.93%, 100.00%, 100.00%	0, 1, 0, 0, 0, 1, 0, 0
EPI_ISL_19766000	A/Khaki Campbell duck/Pennsylvania/23-005844-002-original/2023	Lancaster	2023-02-20	B3.3	PB2:am2.2, PB1:am1.4, PA:ea1, HA:ea1, NP:am1.4.1, NA:ea1, MP:ea1, NS:am1.1	am2.2:23-005844-010:PB2, am1.4:23-005844-010:PB1, ea1:23-005844-010:PA, ea1:23-005844-010:HA, am1.4.1:23-005844-010:NP, ea1:23-005844-010:NA, ea1:23-005844-010:MP, am1.1:23-005844-010:NS	99.96%, 100.00%, 100.00%, 99.94%, 100.00%, 100.00%, 99.90%, 100.00%	1, 0, 0, 1, 0, 0, 1, 0
EPI_ISL_19766004	A/Khaki Campbell duck/Pennsylvania/23-005844-003-original/2023	Lancaster	2023-02-20	B3.3	PB2:am2.2, PB1:am1.4, PA:ea1, HA:ea1, NP:am1.4.1, NA:ea1, MP:ea1, NS:am1.1	am2.2:23-005844-010:PB2, am1.4:23-005844-010:PB1, ea1:23-005844-010:PA, ea1:23-005844-010:HA, am1.4.1:23-005844-010:NP, ea1:23-005844-010:NA, ea1:23-005844-010:MP, am1.1:23-005844-010:NS	100.00%, 99.96%, 100.00%, 100.00%, 100.00%, 99.93%, 100.00%, 100.00%	0, 1, 0, 0, 0, 1, 0, 0
EPI_ISL_19766007	A/Khaki Campbell duck/Pennsylvania/23-005844-004-original/2023	Lancaster	2023-02-20	B3.3	PB2:am2.2, PB1:am1.4, PA:ea1, HA:ea1, NP:am1.4.1, NA:ea1, MP:ea1, NS:am1.1	am2.2:23-005844-010:PB2, am1.4:23-005844-010:PB1, ea1:23-005844-010:PA, ea1:23-005844-010:HA, am1.4.1:23-005844-010:NP, ea1:23-005844-010:NA, ea1:23-005844-010:MP, am1.1:23-005844-010:NS	100.00%, 99.96%, 100.00%, 100.00%, 100.00%, 99.93%, 100.00%, 100.00%	0, 1, 0, 0, 0, 1, 0, 0
EPI_ISL_19766011	A/Khaki Campbell duck/Pennsylvania/23-005844-005-original/2023	Lancaster	2023-02-20	B3.3	PB2:am2.2, PB1:am1.4, PA:ea1, HA:ea1, NP:am1.4.1, NA:ea1, MP:ea1, NS:am1.1	am2.2:23-005844-010:PB2, am1.4:23-005844-010:PB1, ea1:23-005844-010:PA, ea1:23-005844-010:HA, am1.4.1:23-005844-010:NP, ea1:23-005844-010:NA, ea1:23-005844-010:MP, am1.1:23-005844-010:NS	99.96%, 100.00%, 100.00%, 100.00%, 100.00%, 100.00%, 99.90%, 100.00%	1, 0, 0, 0, 0, 0, 1, 0
EPI_ISL_19766015	A/Khaki Campbell duck/Pennsylvania/23-005844-006-original/2023	Lancaster	2023-02-20	B3.3	PB2:am2.2, PB1:am1.4, PA:ea1, HA:ea1, NP:am1.4.1, NA:ea1, MP:ea1, NS:am1.1	am2.2:23-005844-010:PB2, am1.4:23-005844-010:PB1, ea1:23-005844-010:PA, ea1:23-005844-010:HA, am1.4.1:23-005844-010:NP, ea1:23-005844-010:NA, ea1:23-005844-010:MP, am1.1:23-005844-010:NS	99.96%, 100.00%, 100.00%, 99.94%, 100.00%, 100.00%, 99.90%, 100.00%	1, 0, 0, 1, 0, 0, 1, 0
EPI_ISL_19766019	A/Khaki Campbell duck/Pennsylvania/23-005844-007-original/2023	Lancaster	2023-02-20	B3.3	PB2:am2.2, PB1:am1.4, PA:ea1, HA:ea1, NP:am1.4.1, NA:ea1, MP:ea1, NS:am1.1	am2.2:23-005844-010:PB2, am1.4:23-005844-010:PB1, ea1:23-005844-010:PA, ea1:23-005844-010:HA, am1.4.1:23-005844-010:NP, ea1:23-005844-010:NA, ea1:23-005844-010:MP, am1.1:23-005844-010:NS	100.00%, 99.96%, 100.00%, 100.00%, 100.00%, 99.93%, 100.00%, 100.00%	0, 1, 0, 0, 0, 1, 0, 0
EPI_ISL_19766032	A/Muscovy duck/Pennsylvania/23-005844-008-original/2023	Lancaster	2023-02-20	B3.3	PB2:am2.2, PB1:am1.4, PA:ea1, HA:ea1, NP:am1.4.1, NA:ea1, MP:ea1, NS:am1.1	am2.2:23-005844-010:PB2, am1.4:23-005844-010:PB1, ea1:23-005844-010:PA, ea1:23-005844-010:HA, am1.4.1:23-005844-010:NP, ea1:23-005844-010:NA, ea1:23-005844-010:MP, am1.1:23-005844-010:NS	100.00%, 100.00%, 100.00%, 100.00%, 100.00%, 100.00%, 100.00%, 100.00%	0, 0, 0, 0, 0, 0, 0, 0
EPI_ISL_19766037	A/Muscovy duck/Pennsylvania/23-005844-009-original/2023	Lancaster	2023-02-20	B3.3	PB2:am2.2, PB1:am1.4, PA:ea1, HA:ea1, NP:am1.4.1, NA:ea1, MP:ea1, NS:am1.1	am2.2:23-005844-010:PB2, am1.4:23-005844-010:PB1, ea1:23-005844-010:PA, ea1:23-005844-010:HA, am1.4.1:23-005844-010:NP, ea1:23-005844-010:NA, ea1:23-005844-010:MP, am1.1:23-005844-010:NS	100.00%, 100.00%, 100.00%, 100.00%, 100.00%, 100.00%, 100.00%, 100.00%	0, 0, 0, 0, 0, 0, 0, 0
EPI_ISL_19766083	A/Muscovy duck/Pennsylvania/23-005844-011-original/2023	Lancaster	2023-02-20	B3.3	PB2:am2.2, PB1:am1.4, PA:ea1, HA:ea1, NP:am1.4.1, NA:ea1, MP:ea1, NS:am1.1	am2.2:23-005844-010:PB2, am1.4:23-005844-010:PB1, ea1:23-005844-010:PA, ea1:23-005844-010:HA, am1.4.1:23-005844-010:NP, ea1:23-005844-010:NA, ea1:23-005844-010:MP, am1.1:23-005844-010:NS	100.00%, 100.00%, 100.00%, 100.00%, 100.00%, 100.00%, 100.00%, 100.00%	0, 0, 0, 0, 0, 0, 0, 0
EPI_ISL_19766086	A/Muscovy duck/Pennsylvania/23-005844-012-original/2023	Lancaster	2023-02-20	B3.3	PB2:am2.2, PB1:am1.4, PA:ea1, HA:ea1, NP:am1.4.1, NA:ea1, MP:ea1, NS:am1.1	am2.2:23-005844-010:PB2, am1.4:23-005844-010:PB1, ea1:23-005844-010:PA, ea1:23-005844-010:HA, am1.4.1:23-005844-010:NP, ea1:23-005844-010:NA, ea1:23-005844-010:MP, am1.1:23-005844-010:NS	100.00%, 100.00%, 100.00%, 100.00%, 100.00%, 100.00%, 100.00%, 100.00%	0, 0, 0, 0, 0, 0, 0, 0
EPI_ISL_19766087	A/Muscovy duck/Pennsylvania/23-005844-014-original/2023	Lancaster	2023-02-20	B3.3	PB2:am2.2, PB1:am1.4, PA:ea1, HA:ea1, NP:am1.4.1, NA:ea1, MP:ea1, NS:am1.1	am2.2:23-005844-010:PB2, am1.4:23-005844-010:PB1, ea1:23-005844-010:PA, ea1:23-005844-010:HA, am1.4.1:23-005844-010:NP, ea1:23-005844-010:NA, ea1:23-005844-010:MP, am1.1:23-005844-010:NS	100.00%, 100.00%, 100.00%, 100.00%, 100.00%, 100.00%, 100.00%, 100.00%	0, 0, 0, 0, 0, 0, 0, 0
EPI_ISL_19766181	A/Khaki Campbell duck/Pennsylvania/23-006268-002-original/2023	Lancaster	2023-02-22	B3.3	PB2:am2.2, PB1:am1.4, PA:ea1, HA:ea1, NP:am1.4.1, NA:ea1, MP:ea1, NS:am1.1	am2.2:23-005844-010:PB2, am1.4:23-005844-010:PB1, ea1:23-005844-010:PA, ea1:23-005844-010:HA, am1.4.1:23-005844-010:NP, ea1:23-005844-010:NA, ea1:23-005844-010:MP, am1.1:23-005844-010:NS	99.96%, 99.91%, 99.91%, 100.00%, 99.93%, 99.79%, 100.00%, 100.00%	1, 2, 2, 0, 1, 3, 0, 0
EPI_ISL_19766182	A/Khaki Campbell duck/Pennsylvania/23-006268-003-original/2023	Lancaster	2023-02-22	B3.3	PB2:am2.2, PB1:am1.4, PA:ea1, HA:ea1, NP:am1.4.1, NA:ea1, MP:ea1, NS:am1.1	am2.2:23-005844-010:PB2, am1.4:23-005844-010:PB1, ea1:23-005844-010:PA, ea1:23-005844-010:HA, am1.4.1:23-005844-010:NP, ea1:23-005844-010:NA, ea1:23-005844-010:MP, am1.1:23-005844-010:NS	99.96%, 99.91%, 99.91%, 100.00%, 99.93%, 99.79%, 100.00%, 100.00%	1, 2, 2, 0, 1, 3, 0, 0
EPI_ISL_19766183	A/Khaki Campbell duck/Pennsylvania/23-006268-004-original/2023	Lancaster	2023-02-22	B3.3	PB2:am2.2, PB1:am1.4, PA:ea1, HA:ea1, NP:am1.4.1, NA:ea1, MP:ea1, NS:am1.1	am2.2:23-005844-010:PB2, am1.4:23-005844-010:PB1, ea1:23-005844-010:PA, ea1:23-005844-010:HA, am1.4.1:23-005844-010:NP, ea1:23-005844-010:NA, ea1:23-005844-010:MP, am1.1:23-005844-010:NS	99.96%, 99.91%, 99.95%, 100.00%, 99.93%, 99.93%, 100.00%, 100.00%	1, 2, 1, 0, 1, 1, 0, 0
EPI_ISL_19766184	A/Khaki Campbell duck/Pennsylvania/23-006268-005-original/2023	Lancaster	2023-02-22	B3.3	PB2:am2.2, PB1:am1.4, PA:ea1, HA:ea1, NP:am1.4.1, NA:ea1, MP:ea1, NS:am1.1	am2.2:23-005844-010:PB2, am1.4:23-005844-010:PB1, ea1:23-005844-010:PA, ea1:23-005844-010:HA, am1.4.1:23-005844-010:NP, ea1:23-005844-010:NA, ea1:23-005844-010:MP, am1.1:23-005844-010:NS	99.96%, 99.91%, 99.91%, 100.00%, 99.93%, 99.93%, 100.00%, 100.00%	1, 2, 2, 0, 1, 1, 0, 0
EPI_ISL_19766185	A/Khaki Campbell duck/Pennsylvania/23-006268-006-original/2023	Lancaster	2023-02-22	B3.3	PB2:am2.2, PB1:am1.4, PA:ea1, HA:ea1, NP:am1.4.1, NA:ea1, MP:ea1, NS:am1.1	am2.2:23-005844-010:PB2, am1.4:23-005844-010:PB1, ea1:23-005844-010:PA, ea1:23-005844-010:HA, am1.4.1:23-005844-010:NP, ea1:23-005844-010:NA, ea1:23-005844-010:MP, am1.1:23-005844-010:NS	99.96%, 99.91%, 99.95%, 100.00%, 99.93%, 99.93%, 100.00%, 100.00%	1, 2, 1, 0, 1, 1, 0, 0
EPI_ISL_19766190	A/chicken/Pennsylvania/23-006269-008-original/2023	Chester	2023-02-23	B3.3	PB2:am2.2, PB1:am1.4, PA:ea1, HA:ea1, NP:am1.4.1, NA:ea1, MP:ea1, NS:am1.1	am2.2:23-005844-010:PB2, am1.4:23-005844-010:PB1, ea1:23-005844-010:PA, ea1:23-005844-010:HA, am1.4.1:23-005844-010:NP, ea1:23-005844-010:NA, ea1:23-005844-010:MP, am1.1:23-005844-010:NS	99.78%, 100.00%, 99.95%, 99.94%, 100.00%, 100.00%, 99.90%, 100.00%	5, 0, 1, 1, 0, 0, 1, 0
EPI_ISL_19766191	A/chicken/Pennsylvania/23-006269-010-original/2023	Chester	2023-02-23	B3.3	PB2:am2.2, PB1:am1.4, PA:ea1, HA:ea1, NP:am1.4.1, NA:ea1, MP:ea1, NS:am1.1	am2.2:23-005844-010:PB2, am1.4:23-005844-010:PB1, ea1:23-005844-010:PA, ea1:23-005844-010:HA, am1.4.1:23-005844-010:NP, ea1:23-005844-010:NA, ea1:23-005844-010:MP, am1.1:23-005844-010:NS	99.78%, 100.00%, 99.95%, 99.94%, 99.93%, 100.00%, 99.90%, 100.00%	5, 0, 1, 1, 1, 0, 1, 0
EPI_ISL_19766192	A/chicken/Pennsylvania/23-006269-011-original/2023	Chester	2023-02-23	B3.3	PB2:am2.2, PB1:am1.4, PA:ea1, HA:ea1, NP:am1.4.1, NA:ea1, MP:ea1, NS:am1.1	am2.2:23-005844-010:PB2, am1.4:23-005844-010:PB1, ea1:23-005844-010:PA, ea1:23-005844-010:HA, am1.4.1:23-005844-010:NP, ea1:23-005844-010:NA, ea1:23-005844-010:MP, am1.1:23-005844-010:NS	99.83%, 100.00%, 99.95%, 100.00%, 100.00%, 100.00%, 99.90%, 100.00%	4, 0, 1, 0, 0, 0, 1, 0
EPI_ISL_19766186	A/Khaki Campbell duck/Pennsylvania/23-006269-003-original/2023	Chester	2023-02-23	B3.3	PB2:am2.2, PB1:am1.4, PA:ea1, HA:ea1, NP:am1.4.1, NA:ea1, MP:ea1, NS:am1.1	am2.2:23-005844-010:PB2, am1.4:23-005844-010:PB1, ea1:23-005844-010:PA, ea1:23-005844-010:HA, am1.4.1:23-005844-010:NP, ea1:23-005844-010:NA, ea1:23-005844-010:MP, am1.1:23-005844-010:NS	99.87%, 100.00%, 99.95%, 100.00%, 100.00%, 100.00%, 99.90%, 100.00%	3, 0, 1, 0, 0, 0, 1, 0
EPI_ISL_19766187	A/Khaki Campbell duck/Pennsylvania/23-006269-005-original/2023	Chester	2023-02-23	B3.3	PB2:am2.2, PB1:am1.4, PA:ea1, HA:ea1, NP:am1.4.1, NA:ea1, MP:ea1, NS:am1.1	am2.2:23-005844-010:PB2, am1.4:23-005844-010:PB1, ea1:23-005844-010:PA, ea1:23-005844-010:HA, am1.4.1:23-005844-010:NP, ea1:23-005844-010:NA, ea1:23-005844-010:MP, am1.1:23-005844-010:NS	99.83%, 100.00%, 99.95%, 100.00%, 100.00%, 100.00%, 99.90%, 100.00%	4, 0, 1, 0, 0, 0, 1, 0
EPI_ISL_19766188	A/Khaki Campbell duck/Pennsylvania/23-006269-006-original/2023	Chester	2023-02-23	B3.3	PB2:am2.2, PB1:am1.4, PA:ea1, HA:ea1, NP:am1.4.1, NA:ea1, MP:ea1, NS:am1.1	am2.2:23-005844-010:PB2, am1.4:23-005844-010:PB1, ea1:23-005844-010:PA, ea1:23-005844-010:HA, am1.4.1:23-005844-010:NP, ea1:23-005844-010:NA, ea1:23-005844-010:MP, am1.1:23-005844-010:NS	99.83%, 100.00%, 99.95%, 100.00%, 100.00%, 100.00%, 99.90%, 100.00%	4, 0, 1, 0, 0, 0, 1, 0
EPI_ISL_19766189	A/Khaki Campbell duck/Pennsylvania/23-006269-007-original/2023	Chester	2023-02-23	B3.3	PB2:am2.2, PB1:am1.4, PA:ea1, HA:ea1, NP:am1.4.1, NA:ea1, MP:ea1, NS:am1.1	am2.2:23-005844-010:PB2, am1.4:23-005844-010:PB1, ea1:23-005844-010:PA, ea1:23-005844-010:HA, am1.4.1:23-005844-010:NP, ea1:23-005844-010:NA, ea1:23-005844-010:MP, am1.1:23-005844-010:NS	99.87%, 99.96%, 99.95%, 100.00%, 100.00%, 100.00%, 99.90%, 100.00%	3, 1, 1, 0, 0, 0, 1, 0
EPI_ISL_19766193	A/Khaki Campbell duck/Pennsylvania/23-006269-013-original/2023	Chester	2023-02-23	B3.3	PB2:am2.2, PB1:am1.4, PA:ea1, HA:ea1, NP:am1.4.1, NA:ea1, MP:ea1, NS:am1.1	am2.2:23-005844-010:PB2, am1.4:23-005844-010:PB1, ea1:23-005844-010:PA, ea1:23-005844-010:HA, am1.4.1:23-005844-010:NP, ea1:23-005844-010:NA, ea1:23-005844-010:MP, am1.1:23-005844-010:NS	99.87%, 100.00%, 99.95%, 100.00%, 100.00%, 100.00%, 99.90%, 100.00%	3, 0, 1, 0, 0, 0, 1, 0
EPI_ISL_19766194	A/Khaki Campbell duck/Pennsylvania/23-006269-014-original/2023	Chester	2023-02-23	B3.3	PB2:am2.2, PB1:am1.4, PA:ea1, HA:ea1, NP:am1.4.1, NA:ea1, MP:ea1, NS:am1.1	am2.2:23-005844-010:PB2, am1.4:23-005844-010:PB1, ea1:23-005844-010:PA, ea1:23-005844-010:HA, am1.4.1:23-005844-010:NP, ea1:23-005844-010:NA, ea1:23-005844-010:MP, am1.1:23-005844-010:NS	99.83%, 100.00%, 99.95%, 100.00%, 100.00%, 100.00%, 99.90%, 100.00%	4, 0, 1, 0, 0, 0, 1, 0
EPI_ISL_19766195	A/Khaki Campbell duck/Pennsylvania/23-006269-015-original/2023	Chester	2023-02-23	B3.3	PB2:am2.2, PB1:am1.4, PA:ea1, HA:ea1, NP:am1.4.1, NA:ea1, MP:ea1, NS:am1.1	am2.2:23-005844-010:PB2, am1.4:23-005844-010:PB1, ea1:23-005844-010:PA, ea1:23-005844-010:HA, am1.4.1:23-005844-010:NP, ea1:23-005844-010:NA, ea1:23-005844-010:MP, am1.1:23-005844-010:NS	99.87%, 100.00%, 99.95%, 100.00%, 100.00%, 100.00%, 99.90%, 100.00%	3, 0, 1, 0, 0, 0, 1, 0
EPI_ISL_19766196	A/Khaki Campbell duck/Pennsylvania/23-006349-002-original/2023	Lancaster	2023-02-24	B3.3	PB2:am2.2, PB1:am1.4, PA:ea1, HA:ea1, NP:am1.4.1, NA:ea1, MP:ea1, NS:am1.1	am2.2:23-005844-010:PB2, am1.4:23-005844-010:PB1, ea1:23-005844-010:PA, ea1:23-005844-010:HA, am1.4.1:23-005844-010:NP, ea1:23-005844-010:NA, ea1:23-005844-010:MP, am1.1:23-005844-010:NS	99.96%, 99.91%, 100.00%, 100.00%, 99.93%, 99.93%, 100.00%, 99.76%	1, 2, 0, 0, 1, 1, 0, 2
EPI_ISL_19766154	A/Khaki Campbell duck/Pennsylvania/23-007064-002-original/2023	Chester	2023-02-28	B3.3	PB2:am2.2, PB1:am1.4, PA:ea1, HA:ea1, NP:am1.4.1, NA:ea1, MP:ea1, NS:am1.1	am2.2:23-005844-010:PB2, am1.4:23-005844-010:PB1, ea1:23-005844-010:PA, ea1:23-005844-010:HA, am1.4.1:23-005844-010:NP, ea1:23-005844-010:NA, ea1:23-005844-010:MP, am1.1:23-005844-010:NS	99.83%, 100.00%, 99.91%, 100.00%, 100.00%, 100.00%, 99.90%, 99.76%	4, 0, 2, 0, 0, 0, 1, 2
EPI_ISL_19766197	A/Khaki Campbell duck/Pennsylvania/23-007068-003-original/2023	Chester	2023-02-28	B3.3	PB2:am2.2, PB1:am1.4, PA:ea1, HA:ea1, NP:am1.4.1, NA:ea1, MP:ea1, NS:am1.1	am2.2:23-005844-010:PB2, am1.4:23-005844-010:PB1, ea1:23-005844-010:PA, ea1:23-005844-010:HA, am1.4.1:23-005844-010:NP, ea1:23-005844-010:NA, ea1:23-005844-010:MP, am1.1:23-005844-010:NS	99.83%, 100.00%, 99.86%, 100.00%, 99.93%, 100.00%, 99.90%, 99.88%	4, 0, 3, 0, 1, 0, 1, 1
EPI_ISL_19765905	A/chicken/Pennsylvania/23-007185-006-original/2023	Bucks	2023-03-01	B3.3	PB2:am2.2, PB1:am1.4, PA:ea1, HA:ea1, NP:am1.4.1, NA:ea1, MP:ea1, NS:am1.1	am2.2:23-005844-010:PB2, am1.4:23-005844-010:PB1, ea1:23-005844-010:PA, ea1:23-005844-010:HA, am1.4.1:23-005844-010:NP, ea1:23-005844-010:NA, ea1:23-005844-010:MP, am1.1:23-005844-010:NS	99.91%, 99.87%, 99.95%, 100.00%, 99.93%, 99.93%, 100.00%, 100.00%	2, 3, 1, 0, 1, 1, 0, 0
EPI_ISL_19765913	A/domestic goose/Pennsylvania/23-007190-001-original/2023	Lancaster	2023-03-01	B3.3	PB2:am2.2, PB1:am1.4, PA:ea1, HA:ea1, NP:am1.4.1, NA:ea1, MP:ea1, NS:am1.1	am2.2:23-005844-010:PB2, am1.4:23-005844-010:PB1, ea1:23-005844-010:PA, ea1:23-005844-010:HA, am1.4.1:23-005844-010:NP, ea1:23-005844-010:NA, ea1:23-005844-010:MP, am1.1:23-005844-010:NS	99.91%, 99.87%, 100.00%, 100.00%, 99.93%, 99.93%, 100.00%, 100.00%	2, 3, 0, 0, 1, 1, 0, 0
EPI_ISL_19490420	A/Khaki Campbell duck/Pennsylvania/23-007186-001-original-repeat/2023	Bucks	2023-03-01	B3.3	PB2:am2.2, PB1:am1.4, PA:ea1, HA:ea1, NP:am1.4.1, NA:ea1, MP:ea1, NS:am1.1	am2.2:23-005844-010:PB2, am1.4:23-005844-010:PB1, ea1:23-005844-010:PA, ea1:23-005844-010:HA, am1.4.1:23-005844-010:NP, ea1:23-005844-010:NA, ea1:23-005844-010:MP, am1.1:23-005844-010:NS	99.91%, 99.87%, 99.95%, 100.00%, 99.93%, 99.93%, 100.00%, 99.88%	2, 3, 1, 0, 1, 1, 0, 1
EPI_ISL_19766145	A/Muscovy duck/Pennsylvania/23-007193-001-original/2023	Lancaster	2023-03-01	B3.3	PB2:am2.2, PB1:am1.4, PA:ea1, HA:ea1, NP:am1.4.1, NA:ea1, MP:ea1, NS:am1.1	am2.2:23-005844-010:PB2, am1.4:23-005844-010:PB1, ea1:23-005844-010:PA, ea1:23-005844-010:HA, am1.4.1:23-005844-010:NP, ea1:23-005844-010:NA, ea1:23-005844-010:MP, am1.1:23-005844-010:NS	99.91%, 99.87%, 99.95%, 99.94%, 99.87%, 99.93%, 100.00%, 100.00%	2, 3, 1, 1, 2, 1, 0, 0
EPI_ISL_19766092	A/Muscovy duck/Pennsylvania/23-007193-003-original/2023	Lancaster	2023-03-01	B3.3	PB2:am2.2, PB1:am1.4, PA:ea1, HA:ea1, NP:am1.4.1, NA:ea1, MP:ea1, NS:am1.1	am2.2:23-005844-010:PB2, am1.4:23-005844-010:PB1, ea1:23-005844-010:PA, ea1:23-005844-010:HA, am1.4.1:23-005844-010:NP, ea1:23-005844-010:NA, ea1:23-005844-010:MP, am1.1:23-005844-010:NS	99.91%, 99.87%, 99.95%, 99.94%, 99.87%, 99.93%, 100.00%, 100.00%	2, 3, 1, 1, 2, 1, 0, 0
EPI_ISL_19766093	A/Muscovy duck/Pennsylvania/23-007193-004-original/2023	Lancaster	2023-03-01	B3.3	PB2:am2.2, PB1:am1.4, PA:ea1, HA:ea1, NP:am1.4.1, NA:ea1, MP:ea1, NS:am1.1	am2.2:23-005844-010:PB2, am1.4:23-005844-010:PB1, ea1:23-005844-010:PA, ea1:23-005844-010:HA, am1.4.1:23-005844-010:NP, ea1:23-005844-010:NA, ea1:23-005844-010:MP, am1.1:23-005844-010:NS	99.91%, 99.87%, 99.95%, 99.94%, 99.87%, 99.93%, 100.00%, 100.00%	2, 3, 1, 1, 2, 1, 0, 0
EPI_ISL_19766094	A/Muscovy duck/Pennsylvania/23-007193-006-original/2023	Lancaster	2023-03-01	B3.3	PB2:am2.2, PB1:am1.4, PA:ea1, HA:ea1, NP:am1.4.1, NA:ea1, MP:ea1, NS:am1.1	am2.2:23-005844-010:PB2, am1.4:23-005844-010:PB1, ea1:23-005844-010:PA, ea1:23-005844-010:HA, am1.4.1:23-005844-010:NP, ea1:23-005844-010:NA, ea1:23-005844-010:MP, am1.1:23-005844-010:NS	99.91%, 99.87%, 99.95%, 99.94%, 99.87%, 99.93%, 100.00%, 100.00%	2, 3, 1, 1, 2, 1, 0, 0
EPI_ISL_19766095	A/Muscovy duck/Pennsylvania/23-007193-007-original/2023	Lancaster	2023-03-01	B3.3	PB2:am2.2, PB1:am1.4, PA:ea1, HA:ea1, NP:am1.4.1, NA:ea1, MP:ea1, NS:am1.1	am2.2:23-005844-010:PB2, am1.4:23-005844-010:PB1, ea1:23-005844-010:PA, ea1:23-005844-010:HA, am1.4.1:23-005844-010:NP, ea1:23-005844-010:NA, ea1:23-005844-010:MP, am1.1:23-005844-010:NS	99.91%, 99.87%, 99.95%, 99.94%, 99.87%, 99.93%, 100.00%, 99.88%	2, 3, 1, 1, 2, 1, 0, 1
EPI_ISL_19765895	A/turkey/Pennsylvania/23-007100-001-original/2023	Lancaster	2023-03-01	B3.3	PB2:am2.2, PB1:am1.4, PA:ea1, HA:ea1, NP:am1.4.1, NA:ea1, MP:ea1, NS:am1.1	am2.2:23-005844-010:PB2, am1.4:23-005844-010:PB1, ea1:23-005844-010:PA, ea1:23-005844-010:HA, am1.4.1:23-005844-010:NP, ea1:23-005844-010:NA, ea1:23-005844-010:MP, am1.1:23-005844-010:NS	99.96%, 100.00%, 100.00%, 100.00%, 100.00%, 100.00%, 100.00%, 100.00%	1, 0, 0, 0, 0, 0, 0, 0
EPI_ISL_19765896	A/turkey/Pennsylvania/23-007100-002-original/2023	Lancaster	2023-03-01	B3.3	PB2:am2.2, PB1:am1.4, PA:ea1, HA:ea1, NP:am1.4.1, NA:ea1, MP:ea1, NS:am1.1	am2.2:23-005844-010:PB2, am1.4:23-005844-010:PB1, ea1:23-005844-010:PA, ea1:23-005844-010:HA, am1.4.1:23-005844-010:NP, ea1:23-005844-010:NA, ea1:23-005844-010:MP, am1.1:23-005844-010:NS	99.96%, 100.00%, 100.00%, 100.00%, 100.00%, 100.00%, 100.00%, 100.00%	1, 0, 0, 0, 0, 0, 0, 0
EPI_ISL_19766099	A/chicken/Pennsylvania/23-007194-010-original/2023	Lancaster	2023-03-02	B3.3	PB2:am2.2, PB1:am1.4, PA:ea1, HA:ea1, NP:am1.4.1, NA:ea1, MP:ea1, NS:am1.1	am2.2:23-005844-010:PB2, am1.4:23-005844-010:PB1, ea1:23-005844-010:PA, ea1:23-005844-010:HA, am1.4.1:23-005844-010:NP, ea1:23-005844-010:NA, ea1:23-005844-010:MP, am1.1:23-005844-010:NS	100.00%, 100.00%, 100.00%, 100.00%, 99.87%, 100.00%, 100.00%, 100.00%	0, 0, 0, 0, 2, 0, 0, 0
EPI_ISL_19766100	A/chicken/Pennsylvania/23-007194-011-original/2023	Lancaster	2023-03-02	B3.3	PB2:am2.2, PB1:am1.4, PA:ea1, HA:ea1, NP:am1.4.1, NA:ea1, MP:ea1, NS:am1.1	am2.2:23-005844-010:PB2, am1.4:23-005844-010:PB1, ea1:23-005844-010:PA, ea1:23-005844-010:HA, am1.4.1:23-005844-010:NP, ea1:23-005844-010:NA, ea1:23-005844-010:MP, am1.1:23-005844-010:NS	100.00%, 99.96%, 100.00%, 100.00%, 99.87%, 100.00%, 100.00%, 100.00%	0, 1, 0, 0, 2, 0, 0, 0
EPI_ISL_19766101	A/chicken/Pennsylvania/23-007194-012-original/2023	Lancaster	2023-03-02	B3.3	PB2:am2.2, PB1:am1.4, PA:ea1, HA:ea1, NP:am1.4.1, NA:ea1, MP:ea1, NS:am1.1	am2.2:23-005844-010:PB2, am1.4:23-005844-010:PB1, ea1:23-005844-010:PA, ea1:23-005844-010:HA, am1.4.1:23-005844-010:NP, ea1:23-005844-010:NA, ea1:23-005844-010:MP, am1.1:23-005844-010:NS	100.00%, 100.00%, 100.00%, 100.00%, 99.87%, 100.00%, 100.00%, 100.00%	0, 0, 0, 0, 2, 0, 0, 0
EPI_ISL_19766103	A/chicken/Pennsylvania/23-007194-013-original/2023	Lancaster	2023-03-02	B3.3	PB2:am2.2, PB1:am1.4, PA:ea1, HA:ea1, NP:am1.4.1, NA:ea1, MP:ea1, NS:am1.1	am2.2:23-005844-010:PB2, am1.4:23-005844-010:PB1, ea1:23-005844-010:PA, ea1:23-005844-010:HA, am1.4.1:23-005844-010:NP, ea1:23-005844-010:NA, ea1:23-005844-010:MP, am1.1:23-005844-010:NS	100.00%, 100.00%, 100.00%, 100.00%, 99.87%, 100.00%, 100.00%, 100.00%	0, 0, 0, 0, 2, 0, 0, 0
EPI_ISL_19490426	A/Muscovy duck/Pennsylvania/23-007957-003-original/2023	Lancaster	2023-03-09	B3.3	PB2:am2.2, PB1:am1.4, PA:ea1, HA:ea1, NP:am1.4.1, NA:ea1, MP:ea1, NS:am1.1	am2.2:23-005844-010:PB2, am1.4:23-005844-010:PB1, ea1:23-005844-010:PA, ea1:23-005844-010:HA, am1.4.1:23-005844-010:NP, ea1:23-005844-010:NA, ea1:23-005844-010:MP, am1.1:23-005844-010:NS	99.87%, 99.87%, 99.86%, 99.94%, 99.80%, 99.93%, 100.00%, 100.00%	3, 3, 3, 1, 3, 1, 0, 0
EPI_ISL_19766133	A/guinea fowl/Pennsylvania/23-008103-001-original/2023	Lancaster	2023-03-11	B3.3	PB2:am2.2, PB1:am1.4, PA:ea1, HA:ea1, NP:am1.4.1, NA:ea1, MP:ea1, NS:am1.1	am2.2:23-005844-010:PB2, am1.4:23-005844-010:PB1, ea1:23-005844-010:PA, ea1:23-005844-010:HA, am1.4.1:23-005844-010:NP, ea1:23-005844-010:NA, ea1:23-005844-010:MP, am1.1:23-005844-010:NS	100.00%, 99.87%, 99.95%, 100.00%, 99.80%, 100.00%, 100.00%, 99.76%	0, 3, 1, 0, 3, 0, 0, 2
EPI_ISL_19766138	A/guinea fowl/Pennsylvania/23-008103-003-original/2023	Lancaster	2023-03-11	B3.3	PB2:am2.2, PB1:am1.4, PA:ea1, HA:ea1, NP:am1.4.1, NA:ea1, MP:ea1, NS:am1.1	am2.2:23-005844-010:PB2, am1.4:23-005844-010:PB1, ea1:23-005844-010:PA, ea1:23-005844-010:HA, am1.4.1:23-005844-010:NP, ea1:23-005844-010:NA, ea1:23-005844-010:MP, am1.1:23-005844-010:NS	100.00%, 99.91%, 99.95%, 100.00%, 99.87%, 100.00%, 100.00%, 99.76%	0, 2, 1, 0, 2, 0, 0, 2
EPI_ISL_19766142	A/guinea fowl/Pennsylvania/23-008103-005-original/2023	Lancaster	2023-03-11	B3.3	PB2:am2.2, PB1:am1.4, PA:ea1, HA:ea1, NP:am1.4.1, NA:ea1, MP:ea1, NS:am1.1	am2.2:23-005844-010:PB2, am1.4:23-005844-010:PB1, ea1:23-005844-010:PA, ea1:23-005844-010:HA, am1.4.1:23-005844-010:NP, ea1:23-005844-010:NA, ea1:23-005844-010:MP, am1.1:23-005844-010:NS	100.00%, 100.00%, 99.95%, 100.00%, 99.73%, 99.93%, 100.00%, 100.00%	0, 0, 1, 0, 4, 1, 0, 0
EPI_ISL_19765882	A/turkey/Pennsylvania/23-008238-001-original/2023	Chester	2023-03-13	B3.3	PB2:am2.2, PB1:am1.4, PA:ea1, HA:ea1, NP:am1.4.1, NA:ea1, MP:ea1, NS:am1.1	am2.2:23-005844-010:PB2, am1.4:23-005844-010:PB1, ea1:23-005844-010:PA, ea1:23-005844-010:HA, am1.4.1:23-005844-010:NP, ea1:23-005844-010:NA, ea1:23-005844-010:MP, am1.1:23-005844-010:NS	99.91%, 100.00%, 100.00%, 99.88%, 99.73%, 99.93%, 100.00%, 99.88%	2, 0, 0, 2, 4, 1, 0, 1
EPI_ISL_19765881	A/turkey/Pennsylvania/23-008238-002-original/2023	Chester	2023-03-13	B3.3	PB2:am2.2, PB1:am1.4, PA:ea1, HA:ea1, NP:am1.4.1, NA:ea1, MP:ea1, NS:am1.1	am2.2:23-005844-010:PB2, am1.4:23-005844-010:PB1, ea1:23-005844-010:PA, ea1:23-005844-010:HA, am1.4.1:23-005844-010:NP, ea1:23-005844-010:NA, ea1:23-005844-010:MP, am1.1:23-005844-010:NS	99.91%, 100.00%, 100.00%, 99.94%, 99.87%, 100.00%, 100.00%, 99.88%	2, 0, 0, 1, 2, 0, 0, 1
EPI_ISL_19490464	A/Muscovy duck/Pennsylvania/23-008369-001-original/2023	Lancaster	2023-03-14	B3.3	PB2:am2.2, PB1:am1.4, PA:ea1, HA:ea1, NP:am1.4.1, NA:ea1, MP:ea1, NS:am1.1	am2.2:23-005844-010:PB2, am1.4:23-005844-010:PB1, ea1:23-005844-010:PA, ea1:23-005844-010:HA, am1.4.1:23-005844-010:NP, ea1:23-005844-010:NA, ea1:23-005844-010:MP, am1.1:23-005844-010:NS	99.87%, 99.91%, 99.86%, 99.94%, 99.87%, 99.93%, 99.90%, 99.88%	3, 2, 3, 1, 2, 1, 1, 1
EPI_ISL_19490466	A/Muscovy duck/Pennsylvania/23-008369-002-original/2023	Lancaster	2023-03-14	B3.3	PB2:am2.2, PB1:am1.4, PA:ea1, HA:ea1, NP:am1.4.1, NA:ea1, MP:ea1, NS:am1.1	am2.2:23-005844-010:PB2, am1.4:23-005844-010:PB1, ea1:23-005844-010:PA, ea1:23-005844-010:HA, am1.4.1:23-005844-010:NP, ea1:23-005844-010:NA, ea1:23-005844-010:MP, am1.1:23-005844-010:NS	99.96%, 99.91%, 99.81%, 100.00%, 99.80%, 99.93%, 99.90%, 99.88%	1, 2, 4, 0, 3, 1, 1, 1
EPI_ISL_19490468	A/Muscovy duck/Pennsylvania/23-008369-003-original/2023	Lancaster	2023-03-14	B3.3	PB2:am2.2, PB1:am1.4, PA:ea1, HA:ea1, NP:am1.4.1, NA:ea1, MP:ea1, NS:am1.1	am2.2:23-005844-010:PB2, am1.4:23-005844-010:PB1, ea1:23-005844-010:PA, ea1:23-005844-010:HA, am1.4.1:23-005844-010:NP, ea1:23-005844-010:NA, ea1:23-005844-010:MP, am1.1:23-005844-010:NS	99.96%, 99.91%, 99.81%, 100.00%, 99.87%, 99.93%, 99.90%, 99.88%	1, 2, 4, 0, 2, 1, 1, 1
EPI_ISL_19766113	A/Muscovy duck/Pennsylvania/23-008369-004-original/2023	Lancaster	2023-03-14	B3.3	PB2:am2.2, PB1:am1.4, PA:ea1, HA:ea1, NP:am1.4.1, NA:ea1, MP:ea1, NS:am1.1	am2.2:23-005844-010:PB2, am1.4:23-005844-010:PB1, ea1:23-005844-010:PA, ea1:23-005844-010:HA, am1.4.1:23-005844-010:NP, ea1:23-005844-010:NA, ea1:23-005844-010:MP, am1.1:23-005844-010:NS	99.96%, 99.91%, 99.77%, 100.00%, 99.87%, 99.93%, 99.90%, 99.88%	1, 2, 5, 0, 2, 1, 1, 1
EPI_ISL_19766114	A/Muscovy duck/Pennsylvania/23-008369-005-original/2023	Lancaster	2023-03-14	B3.3	PB2:am2.2, PB1:am1.4, PA:ea1, HA:ea1, NP:am1.4.1, NA:ea1, MP:ea1, NS:am1.1	am2.2:23-005844-010:PB2, am1.4:23-005844-010:PB1, ea1:23-005844-010:PA, ea1:23-005844-010:HA, am1.4.1:23-005844-010:NP, ea1:23-005844-010:NA, ea1:23-005844-010:MP, am1.1:23-005844-010:NS	99.96%, 99.91%, 99.81%, 100.00%, 99.87%, 99.93%, 99.90%, 99.88%	1, 2, 4, 0, 2, 1, 1, 1
EPI_ISL_19766115	A/Muscovy duck/Pennsylvania/23-008369-006-original/2023	Lancaster	2023-03-14	B3.3	PB2:am2.2, PB1:am1.4, PA:ea1, HA:ea1, NP:am1.4.1, NA:ea1, MP:ea1, NS:am1.1	am2.2:23-005844-010:PB2, am1.4:23-005844-010:PB1, ea1:23-005844-010:PA, ea1:23-005844-010:HA, am1.4.1:23-005844-010:NP, ea1:23-005844-010:NA, ea1:23-005844-010:MP, am1.1:23-005844-010:NS	99.91%, 99.91%, 99.86%, 100.00%, 99.73%, 99.93%, 99.90%, 99.88%	2, 2, 3, 0, 4, 1, 1, 1
EPI_ISL_19766121	A/Muscovy duck/Pennsylvania/23-008369-007-original/2023	Lancaster	2023-03-14	B3.3	PB2:am2.2, PB1:am1.4, PA:ea1, HA:ea1, NP:am1.4.1, NA:ea1, MP:ea1, NS:am1.1	am2.2:23-005844-010:PB2, am1.4:23-005844-010:PB1, ea1:23-005844-010:PA, ea1:23-005844-010:HA, am1.4.1:23-005844-010:NP, ea1:23-005844-010:NA, ea1:23-005844-010:MP, am1.1:23-005844-010:NS	99.96%, 99.87%, 99.86%, 100.00%, 99.87%, 99.92%, 99.90%, 99.88%	1, 3, 3, 0, 2, 1, 1, 1
EPI_ISL_19490448	A/chicken/Pennsylvania/23-008247-001-original/2023	Mifflin	2023-03-14	minor24	PB2:am2.2, PB1:am1.2, PA:ea1, HA:ea1, NP:am1.4.1, NA:ea1, MP:ea1, NS:am1.1	am2.2:23-005844-010:PB2, am1.2:23-000081-004:PB1, ea1:22-037822-001:PA, ea1:22-037822-001:HA, am1.4.1:23-001855-001:NP, ea1:22-037822-001:NA, ea1:22-037822-001:MP, am1.1:22-037822-001:NS	99.34%, 99.60%, 99.77%, 99.41%, 99.87%, 99.93%, 99.90%, 99.52%	15, 9, 5, 10, 2, 1, 1, 4
EPI_ISL_19765907	A/chicken/Pennsylvania/23-008247-004-original/2023	Mifflin	2023-03-14	minor24	PB2:am2.2, PB1:am1.2, PA:ea1, HA:ea1, NP:am1.4.1, NA:ea1, MP:ea1, NS:am1.1	am2.2:23-005844-010:PB2, am1.2:23-000081-004:PB1, ea1:22-037822-001:PA, ea1:22-037822-001:HA, am1.4.1:23-001855-001:NP, ea1:22-037822-001:NA, ea1:22-037822-001:MP, am1.1:22-037822-001:NS	99.34%, 99.60%, 99.77%, 99.41%, 99.87%, 99.93%, 99.90%, 99.52%	15, 9, 5, 10, 2, 1, 1, 4
EPI_ISL_19490452	A/guinea fowl/Pennsylvania/23-008247-003-original/2023	Mifflin	2023-03-14	minor24	PB2:am2.2, PB1:am1.2, PA:ea1, HA:ea1, NP:am1.4.1, NA:ea1, MP:ea1, NS:am1.1	am2.2:23-005844-010:PB2, am1.2:23-000081-004:PB1, ea1:22-037822-001:PA, ea1:22-037822-001:HA, am1.4.1:23-001855-001:NP, ea1:22-037822-001:NA, ea1:22-037822-001:MP, am1.1:22-037822-001:NS	99.34%, 99.60%, 99.77%, 99.41%, 99.87%, 99.93%, 99.90%, 99.52%	15, 9, 5, 10, 2, 1, 1, 4
EPI_ISL_19490450	A/silkie_chicken/Pennsylvania/23-008247-002-original/2023	Mifflin	2023-03-14	minor24	PB2:am2.2, PB1:am1.2, PA:ea1, HA:ea1, NP:am1.4.1, NA:ea1, MP:ea1, NS:am1.1	am2.2:23-005844-010:PB2, am1.2:23-000081-004:PB1, ea1:22-037822-001:PA, ea1:22-037822-001:HA, am1.4.1:23-001855-001:NP, ea1:22-037822-001:NA, ea1:22-037822-001:MP, am1.1:22-037822-001:NS	99.34%, 99.60%, 99.77%, 99.41%, 99.93%, 99.93%, 99.90%, 99.52%	15, 9, 5, 10, 1, 1, 1, 4
