# Supplementary material for: Genotype Diversity of Highly Pathogenic Avian Influenza H5N1 Clade 2.3.4.4b in Pennsylvania Poultry During Disease Outbreak from April 2022 to March 2023
Source: Viruses. 2026 Apr 28;18(5):502. doi: 10.3390/v18050502 (PMC13211549; doi:10.3390/v18050502)
Supplement: Supplementary file 1 [file viruses-18-00502-s001.zip › Supplementary Table 2.xlsx]

## Sheet: Sheet1
	A/Fancy_Ck/NL/FAV33/2021_HA:196	A/Fancy_Ck/NL/FAV33/2021_PA:390	A/Fancy_Ck/NL/FAV33/2021_M:604	A/Fancy_Ck/NL/FAV33/2021_HA:607	A/Fancy_Ck/NL/FAV33/2021_PA:651	A/mallard/Nevada/AH0190913/2021_NP:1251	A/Fancy_Ck/NL/FAV33/2021_PB1:1316	A/Fancy_Ck/NL/FAV33/2021_PB1:1551	A/Fancy_Ck/NL/FAV33/2021_PB1:1770	A/Blue-Winged_Teal/Alberta/39/2020_PB2:1797	A/Fancy_Ck/NL/FAV33/2021_PB1:1965	A/Fancy_Ck/NL/FAV33/2021_HA:70	A/Blue-Winged_Teal/Alberta/39/2020_PB2:320	A/Fancy_Ck/NL/FAV33/2021_NS:394	A/Fancy_Ck/NL/FAV33/2021_NS:434	A/Fancy_Ck/NL/FAV33/2021_HA:472	A/Fancy_Ck/NL/FAV33/2021_M:619	A/Fancy_Ck/NL/FAV33/2021_M:742	A/Blue-Winged_Teal/Alberta/39/2020_PB2:822	A/Blue-Winged_Teal/Alberta/39/2020_PB2:861	A/Fancy_Ck/NL/FAV33/2021_PB1:1181	A/Fancy_Ck/NL/FAV33/2021_HA:1249	A/Fancy_Ck/NL/FAV33/2021_NA:1340	A/Blue-Winged_Teal/Alberta/39/2020_PB2:1365	A/Fancy_Ck/NL/FAV33/2021_NA:1415	A/Blue-Winged_Teal/Alberta/39/2020_PB2:1429	A/mallard/Nevada/AH0190913/2021_NP:1440	A/Blue-Winged_Teal/Alberta/39/2020_PB2:1449	A/Fancy_Ck/NL/FAV33/2021_PA:1566	A/Fancy_Ck/NL/FAV33/2021_HA:1604	A/Fancy_Ck/NL/FAV33/2021_PB1:1641	A/Fancy_Ck/NL/FAV33/2021_PA:78	A/Fancy_Ck/NL/FAV33/2021_PB1:135	A/Fancy_Ck/NL/FAV33/2021_PA:1612	A/Fancy_Ck/NL/FAV33/2021_NS:236	A/Fancy_Ck/NL/FAV33/2021_PB1:1083	A/mallard/Nevada/AH0190913/2021_NP:253	A/Fancy_Ck/NL/FAV33/2021_PA:1557	A/Blue-Winged_Teal/Alberta/39/2020_PB2:132	A/Fancy_Ck/NL/FAV33/2021_NS:74	A/Fancy_Ck/NL/FAV33/2021_M:292	A/Fancy_Ck/NL/FAV33/2021_NA:497	A/Blue-Winged_Teal/Alberta/39/2020_PB2:1800	A/Fancy_Ck/NL/FAV33/2021_PB1:537	A/Fancy_Ck/NL/FAV33/2021_NA:1188	A/Fancy_Ck/NL/FAV33/2021_PB1:1873	A/Blue-Winged_Teal/Alberta/39/2020_PB2:2091	A/Fancy_Ck/NL/FAV33/2021_PB1:1701	A/Fancy_Ck/NL/FAV33/2021_PA:918
root	G	A	G	G	G	C	C	A	G	A	A	T	A	A	G	C	C	G	A	G	A	A	C	A	G	G	C	A	A	G	A	A	C	C	T	T	G	C	A	A	G	G	C	T	G	C	A	A	A
23-008103-005_GUINEA_2023-03-11_29_PA	A	G	A	A	A	T	T	G	A	G	G	C	G	G	T	T	T	A	G	A	G	G	T	G	T	A	A	G	T	A	G	G	T	T	C	C	G	C	A	A	G	G	C	T	G	C	A	A	A
23-008103-001_GUINEA_2023-03-11_29_PA	A	G	A	A	A	T	T	G	A	G	G	C	G	G	T	T	T	A	G	A	G	G	T	G	T	A	A	G	T	A	G	G	T	T	C	C	G	C	A	A	G	G	C	T	G	C	A	A	A
23-007194-002_DUCK_2023-03-02_21_PA	A	G	A	A	A	T	T	R	A	G	G	C	G	G	T	T	T	A	G	A	G	G	T	G	T	A	A	G	T	A	G	G	T	T	C	C	A	C	A	A	G	G	C	T	G	C	A	A	A
23-007194-008_DUCK_2023-03-02_21_PA	A	G	A	A	A	T	T	G	A	G	G	C	G	G	T	T	T	A	G	A	G	G	T	G	T	A	A	G	T	A	G	G	T	T	C	C	A	C	A	A	G	G	C	T	G	C	A	A	A
23-007194-013_DUCK_2023-03-02_21_PA	A	G	A	A	A	T	T	G	A	G	G	C	G	G	T	T	T	A	G	A	G	G	T	G	T	A	A	G	T	A	G	G	T	T	C	C	A	C	A	A	G	G	C	T	G	C	A	A	A
23-007194-010_DUCK_2023-03-02_21_PA	A	G	A	A	A	T	T	G	A	G	G	C	G	G	T	T	T	A	G	A	G	G	T	G	T	A	A	G	T	A	G	G	T	T	C	C	A	Y	A	A	G	G	C	T	G	C	A	A	A
23-007194-012_DUCK_2023-03-02_21_PA	A	G	A	A	A	T	T	G	A	R	G	C	G	G	T	T	T	A	G	A	G	G	T	G	T	A	A	G	T	A	G	G	T	T	C	C	A	Y	A	A	G	G	C	T	G	C	A	A	A
23-007194-007_DUCK_2023-03-02_21_PA	A	G	A	A	A	T	T	G	A	G	G	C	G	G	T	T	T	A	G	A	G	G	T	G	T	A	A	G	T	A	G	A	T	T	C	C	A	Y	A	A	G	G	C	T	G	C	A	A	A
23-007063-001-r_DUCK_2023-02-28_20_PA	A	G	A	A	A	T	T	G	A	G	G	C	R	G	T	T	T	A	G	A	G	G	T	G	T	A	A	G	T	A	G	G	T	C	C	C	A	T	R	G	A	A	T	T	G	C	A	A	A
23-007194-011_DUCK_2023-03-02_21_PA	A	G	A	A	A	T	T	G	A	G	G	C	G	G	T	T	T	A	G	A	G	G	T	G	T	A	A	G	T	A	G	G	T	T	C	C	A	Y	A	A	G	G	C	T	G	C	A	A	A
23-007186-001-r_BYF-Duck_2023-03-02_01_PA	A	G	A	A	A	T	T	G	A	G	G	C	G	G	T	T	T	A	G	A	G	G	T	G	T	A	A	G	T	A	G	G	T	T	C	C	G	C	A	A	G	G	C	C	T	A	G	G	C
23-007186-002_BYF-Emu_2023-03-02_01_PA	A	G	A	A	A	T	T	G	A	G	G	C	G	G	T	T	T	A	G	A	G	G	T	G	T	A	A	G	T	A	G	G	T	T	C	C	G	C	A	A	G	G	C	C	T	A	G	G	N
23-007185-004_BYF-Duck_2023-03-02_01_PA	A	G	A	A	A	T	T	G	A	G	G	C	G	G	T	T	T	A	G	A	G	G	T	G	T	A	A	G	T	A	G	G	T	T	C	C	G	C	A	A	G	G	C	C	T	A	G	G	A
23-007185-006_BYF-Chicken_2023-03-02_01_PA	A	G	A	A	A	T	T	G	A	G	G	C	G	G	T	T	T	A	G	A	G	G	T	G	T	A	A	G	T	A	G	G	T	T	C	C	G	C	A	A	G	G	C	C	T	A	G	G	A
23-007185-008_BYF-Quail_2023-03-02_01_PA	A	G	A	A	A	T	T	G	A	G	G	C	G	G	T	T	T	A	G	A	G	G	T	G	T	A	A	G	T	A	G	G	T	T	C	C	G	C	A	A	G	G	C	C	T	A	G	G	A
23-007041-003_BYF-CHICKEN_2023-03-01_01_PA	A	G	A	A	A	T	T	G	A	G	G	C	G	G	T	T	T	A	G	A	G	G	T	G	T	A	A	G	T	A	G	G	C	T	C	C	G	C	A	A	G	G	C	C	T	A	G	G	A
23-006349-002_BYF-DUCK_2023-02-24_17_PA	A	G	A	A	A	T	T	G	A	G	G	C	G	G	T	T	T	A	G	A	G	G	T	G	T	A	A	G	T	A	G	G	T	T	C	C	G	C	A	A	G	G	C	C	T	A	G	A	A
23-007190-001_GOOSE_2023-03-01_23_PA	A	G	A	A	A	T	T	G	A	G	G	C	G	G	T	T	T	A	G	A	G	G	T	G	T	A	A	G	T	A	G	G	T	T	C	C	G	C	A	A	G	G	C	C	T	A	G	A	A
23-006268-003_DUCK_2023-02-22_16_PA	A	G	A	A	A	T	T	G	A	G	G	C	G	G	T	T	T	A	G	A	G	G	T	G	T	A	A	G	T	A	G	G	T	T	C	C	G	C	A	A	G	G	C	C	T	A	G	A	A
23-006268-002_DUCK_2023-02-22_16_PA	A	G	A	A	A	T	Y	G	A	G	G	C	G	G	T	T	T	A	G	A	G	G	T	G	T	A	A	G	T	A	G	G	T	T	C	C	G	C	A	A	G	G	C	C	T	A	G	A	A
23-006268-004_DUCK_2023-02-22_16_PA	A	G	A	A	A	T	T	G	A	G	G	C	G	G	T	T	T	A	G	A	G	G	T	G	T	A	A	G	T	A	G	G	T	T	C	C	G	C	A	A	G	G	C	C	T	A	G	A	A
23-006268-006_DUCK_2023-02-22_16_PA	A	G	A	A	A	T	T	G	A	G	G	C	G	G	T	T	T	A	G	A	G	G	T	G	T	A	A	G	T	A	G	G	T	T	C	C	G	C	A	A	G	G	C	C	T	A	G	A	A
23-006268-005_DUCK_2023-02-22_16_PA	A	G	A	A	A	T	T	G	A	G	G	C	G	G	T	T	T	A	G	A	G	G	T	G	T	A	A	G	T	A	G	G	T	T	C	C	G	C	A	A	G	G	C	C	T	A	G	A	A
23-005893-006_BYF-Duck_2023-02-20_15_PA	A	G	A	A	A	T	T	G	A	G	G	C	G	G	T	T	T	A	G	A	G	G	T	G	T	A	A	G	T	A	G	G	T	T	C	C	G	C	A	A	G	G	C	C	T	A	G	A	A
23-005893-003_BYF-Duck_2023-02-20_15_PA	A	G	A	A	A	T	T	G	A	G	G	C	G	G	T	T	T	A	G	A	G	G	T	G	T	A	A	G	T	A	G	G	T	T	C	C	G	C	A	A	G	G	C	C	T	A	G	A	A
23-005893-004_BYF-Duck_2023-02-20_15_PA	A	G	A	A	A	T	T	G	A	G	G	C	G	G	T	T	T	A	G	A	G	G	T	G	T	A	A	G	T	A	G	G	T	T	C	C	G	C	A	A	G	G	C	C	T	A	G	A	A
23-005893-009_BYF-Goose_2023-02-20_15_PA	A	G	A	A	A	T	T	G	A	G	G	C	G	G	T	T	T	A	G	A	G	G	T	G	T	A	A	G	T	A	G	G	T	T	C	C	G	C	A	A	G	G	C	C	T	A	G	A	A
23-007957-006_DUCK_2023-03-09_24_PA	A	G	A	A	A	T	T	G	A	G	G	C	G	G	T	T	T	A	G	A	G	G	T	G	T	A	A	G	T	A	G	G	T	T	C	C	G	C	A	A	G	G	C	C	T	A	G	A	A
23-007099-002_TURKEY_2023-02-28_18_PA	A	G	A	A	A	T	T	G	A	G	G	C	G	G	T	T	T	A	G	A	G	G	T	G	T	A	A	G	T	A	G	G	T	T	C	C	G	C	A	A	G	G	C	C	T	A	G	A	A
23-007099-001_TURKEY_2023-02-28_18_PA	A	G	A	A	A	T	T	G	A	G	G	C	G	G	T	T	T	A	G	A	G	G	T	G	T	A	A	G	T	A	G	G	T	T	C	C	G	C	A	A	G	G	C	C	T	A	G	A	A
23-007193-004_DUCK_2023-03-01_22_PA	A	G	A	A	A	T	T	G	A	G	G	C	G	G	T	T	T	A	G	A	G	G	T	G	T	A	A	G	T	A	G	G	T	T	C	C	G	C	A	A	G	G	C	C	T	A	G	A	A
23-007193-001_DUCK_2023-03-01_22_PA	A	G	A	A	A	T	T	G	A	G	G	C	G	G	T	T	T	A	G	A	G	G	T	G	T	A	A	G	T	A	G	G	T	T	C	C	G	C	A	A	G	G	C	C	T	A	G	A	A
23-007193-007_DUCK_2023-03-01_22_PA	A	G	A	A	A	T	T	G	A	G	G	C	G	G	T	T	T	A	G	A	G	G	T	G	T	A	A	G	T	A	G	G	T	T	C	C	G	C	A	A	G	G	C	C	T	A	G	A	A
23-007193-002_DUCK_2023-03-01_22_PA	A	G	A	A	A	T	T	G	A	G	G	C	G	G	T	T	T	A	G	A	G	G	T	G	T	A	A	G	T	A	G	G	T	T	C	C	G	C	A	A	G	G	C	C	T	A	G	A	A
23-007193-003_DUCK_2023-03-01_22_PA	A	G	A	A	A	T	T	G	A	G	G	C	G	G	T	T	T	A	G	A	G	G	T	G	T	A	A	G	T	A	G	G	T	T	C	C	G	C	A	A	G	G	C	C	T	A	G	A	A
23-007193-006_DUCK_2023-03-01_22_PA	A	G	A	A	A	T	T	G	A	G	G	C	G	G	T	T	T	A	G	A	G	G	T	G	T	A	A	G	T	A	G	G	T	T	C	C	G	C	A	A	G	G	C	C	T	A	G	A	A
23-005893-007_BYF-Duck_2023-02-20_15_PA	A	G	A	A	A	T	T	G	A	G	G	C	G	G	T	T	T	A	G	A	G	G	T	G	T	A	A	G	T	A	G	G	T	T	C	C	G	C	A	A	G	G	C	C	T	A	G	A	A
23-005893-002_BYF-Duck_2023-02-20_15_PA	A	G	A	A	A	T	T	G	A	G	G	C	G	G	T	T	T	A	G	A	G	G	T	G	T	A	A	G	T	A	G	G	T	T	C	C	G	C	A	A	G	G	C	C	T	A	G	A	A
23-005893-005_BYF-Duck_2023-02-20_15_PA	A	G	A	A	A	T	T	G	A	G	G	C	G	G	T	T	T	A	G	A	G	G	T	G	T	A	A	G	T	A	G	G	T	T	C	C	G	C	A	A	G	G	C	C	T	A	G	A	A
23-005893-001_BYF-Duck_2023-02-20_15_PA	A	G	A	A	A	T	T	G	A	G	G	C	G	G	T	T	T	A	G	A	G	G	T	G	T	A	A	G	T	A	G	G	T	T	C	C	G	C	A	A	G	G	C	C	T	A	G	A	A
23-005844-008_DUCK_2023-02-20_14_PA	A	G	A	A	A	T	T	G	A	G	G	C	G	G	T	T	T	A	G	A	G	G	T	G	T	A	A	G	T	A	G	G	T	T	C	C	G	C	A	A	G	G	C	T	G	C	A	A	A
23-005844-010_DUCK_2023-02-20_14_PA	A	G	A	A	A	T	T	G	A	G	G	C	G	G	T	T	T	A	G	A	G	G	T	G	T	A	A	G	T	A	G	G	T	T	C	C	G	C	A	A	G	G	C	T	G	C	A	A	A
23-005844-011_DUCK_2023-02-20_14_PA	A	G	A	A	A	T	T	G	A	G	G	C	G	G	T	T	T	A	G	A	G	G	T	G	T	A	A	G	T	A	G	G	T	T	C	C	G	C	A	A	G	G	C	T	G	C	A	A	A
23-007100-002_TURKEY_2023-03-01_19_PA	A	G	A	A	A	T	T	G	A	G	G	C	G	G	T	T	T	A	G	A	G	G	T	G	T	A	A	G	T	A	G	G	T	T	C	C	G	C	A	A	G	G	C	T	G	C	A	A	A
23-007100-001_TURKEY_2023-03-01_19_PA	A	G	A	A	A	T	T	G	A	G	G	C	G	G	T	T	T	A	G	A	G	G	T	G	T	A	A	G	T	A	G	G	T	T	C	C	G	C	A	A	G	G	C	T	G	C	A	A	A
23-005844-003_DUCK_2023-02-20_14_PA	A	G	A	A	A	T	T	G	A	G	G	C	G	G	T	T	T	A	G	A	G	G	T	G	T	A	A	G	T	A	G	G	T	T	C	C	G	C	A	A	G	G	C	T	G	C	A	A	A
23-005844-001_DUCK_2023-02-20_14_PA	A	G	A	A	A	T	T	G	A	G	G	C	G	G	T	T	T	A	G	A	G	G	T	G	T	A	A	G	T	A	G	G	T	T	C	C	G	C	A	A	G	G	C	T	G	C	A	A	A
23-005844-007_DUCK_2023-02-20_14_PA	A	G	A	A	A	T	T	G	A	G	G	C	G	G	T	T	T	A	G	A	G	G	T	G	T	A	A	G	T	A	G	G	T	T	C	C	G	C	A	A	G	G	C	T	G	C	A	A	A
23-005844-004_DUCK_2023-02-20_14_PA	A	G	A	A	A	T	T	G	A	G	G	C	G	G	T	T	T	A	G	A	G	G	T	G	T	A	A	G	T	A	G	G	T	T	C	C	G	C	A	A	G	G	C	T	G	C	A	A	A
23-009045-007_LBM-CHICKEN_2023-03-17_02_NY	A	G	A	A	A	T	T	G	A	G	G	C	G	G	T	T	T	A	G	A	G	G	T	G	T	A	A	G	T	A	G	G	T	T	C	C	G	C	A	A	G	G	C	T	G	C	A	A	A
23-009045-003_LBM-CHICKEN_2023-03-17_02_NY	A	G	A	A	A	T	T	G	A	G	G	C	G	G	T	T	T	A	G	A	G	G	T	G	T	A	A	G	T	A	G	G	T	T	C	C	G	C	A	A	G	G	C	T	G	C	A	A	A
23-009044-004_LBM-CHICKEN_2023-03-16_02_NY	A	G	A	A	A	T	T	G	A	G	G	C	G	G	T	T	T	A	G	A	G	G	T	G	T	A	A	G	T	A	G	G	T	T	C	C	G	C	A	A	G	G	C	T	G	C	A	A	A
23-009045-006_LBM-CHICKEN_2023-03-17_02_NY	A	G	A	A	A	T	T	G	A	G	G	C	G	G	T	T	T	A	G	A	G	G	T	G	T	A	A	G	T	A	G	G	T	T	C	C	G	C	A	A	G	G	C	T	G	C	A	A	A
23-009044-010_LBM-DUCK_2023-03-16_02_NY	A	G	A	A	A	T	T	G	A	G	G	C	G	G	T	T	T	A	G	A	G	G	T	G	T	A	A	G	T	A	G	G	T	T	C	C	G	C	A	A	G	G	C	T	G	C	A	A	A
23-009045-010_LBM-DUCK_2023-03-17_02_NY	A	G	A	A	A	T	T	G	A	G	G	C	G	G	T	T	T	A	G	A	G	G	T	G	T	A	A	G	T	A	G	G	T	T	C	C	G	C	A	A	G	G	C	T	G	C	A	A	A
23-009044-009_LBM-DUCK_2023-03-16_02_NY	A	G	A	A	A	T	T	G	A	G	G	C	G	G	T	T	T	A	G	A	G	G	T	G	T	A	A	G	T	A	G	G	T	T	C	C	G	C	A	A	G	G	C	T	G	C	A	A	A
23-009044-007_LBM-CHICKEN_2023-03-16_02_NY	A	G	A	A	A	T	T	G	A	G	G	C	G	G	T	T	T	A	G	A	G	G	T	G	T	A	A	G	T	A	G	G	T	T	C	C	G	C	A	A	G	G	C	T	G	C	A	A	A
23-011904-004_Chicken_2023-04-11_02_NY	A	G	A	A	A	T	T	G	A	G	G	C	G	G	T	T	T	A	G	A	G	G	T	G	T	A	A	G	T	A	G	G	T	T	C	C	G	C	A	A	G	G	C	T	G	C	A	A	A
23-011904-007_Chicken_2023-04-11_02_NY	A	G	A	A	A	T	T	G	A	G	G	C	G	G	T	T	T	A	G	A	G	G	T	G	T	A	A	G	T	A	G	G	T	T	C	C	G	C	G	A	G	G	C	T	G	C	A	A	A
23-011904-002_Chicken_2023-04-11_02_NY	A	G	A	A	A	T	T	G	A	G	G	C	G	G	T	T	T	A	G	A	G	G	T	G	T	A	A	G	T	A	G	G	T	T	C	C	G	C	G	A	G	G	C	T	G	C	A	A	A
23-009045-002_LBM-CHICKEN_2023-03-17_02_NY	A	G	A	A	A	T	T	G	A	G	G	C	G	G	T	T	T	A	G	A	G	G	T	G	T	A	A	G	T	A	G	G	T	T	C	C	G	C	A	A	G	G	C	T	G	C	A	A	A
23-009045-005_LBM-CHICKEN_2023-03-17_02_NY	A	G	A	A	A	T	T	G	A	G	G	C	G	G	T	T	T	A	G	A	G	G	T	G	T	A	A	G	T	A	G	G	T	T	C	C	G	C	A	A	G	G	C	T	G	C	A	A	A
23-009045-009_LBM-DUCK_2023-03-17_02_NY	A	G	A	A	A	T	T	G	A	G	G	C	G	G	T	T	T	A	G	A	G	G	T	G	T	A	A	G	T	A	G	G	T	T	C	C	G	C	A	A	G	G	C	T	G	C	A	A	A
23-009044-008_LBM-GUINEA_2023-03-16_02_NY	A	G	A	A	A	T	T	G	A	G	G	C	G	G	T	T	T	A	G	A	G	G	T	G	T	A	A	G	T	A	G	G	T	T	C	C	G	C	A	A	G	G	C	T	G	C	A	A	A
23-010516-003_CHICKEN_2023-03-31_03_NY	A	G	A	A	A	T	T	G	A	G	G	C	G	G	T	T	T	A	G	A	G	G	T	G	T	A	A	G	T	A	G	G	T	T	T	T	G	C	A	A	G	G	C	T	G	C	A	A	A
23-010516-009_CHICKEN_2023-03-31_03_NY	A	G	A	A	A	T	T	G	A	G	G	C	G	G	T	T	T	A	G	A	G	G	T	G	T	A	A	G	T	A	G	G	T	T	T	Y	G	C	A	A	G	G	C	T	G	C	A	A	A
23-010516-010_CHICKEN_2023-03-31_03_NY	A	G	A	A	A	T	T	G	A	G	G	C	G	G	T	T	T	A	G	A	G	G	T	G	T	A	A	G	T	A	G	G	T	T	T	T	G	C	A	A	G	G	C	T	G	C	A	A	A
23-010516-007_CHICKEN_2023-03-31_03_NY	A	G	A	A	A	T	T	G	A	G	G	C	G	G	T	T	T	A	G	A	G	G	T	G	T	A	A	G	T	A	G	G	T	T	T	T	G	C	A	A	G	G	C	T	G	C	A	A	A
23-010516-001_CHICKEN_2023-03-31_03_NY	A	G	A	A	A	T	T	G	A	G	G	C	G	G	T	T	T	A	G	A	G	G	T	G	T	A	A	G	T	A	G	G	T	T	T	T	G	C	A	A	G	G	C	T	G	C	A	A	A
23-010516-006_CHICKEN_2023-03-31_03_NY	A	G	A	A	A	T	T	G	A	G	G	C	G	G	T	T	T	A	G	A	G	G	T	G	T	A	A	G	T	A	G	G	T	T	T	T	G	C	A	A	G	G	C	T	G	C	A	A	A
23-010516-005_CHICKEN_2023-03-31_03_NY	A	G	A	A	A	T	T	G	A	G	G	C	G	G	T	T	T	A	G	A	G	G	T	G	T	A	A	G	T	A	G	G	T	T	T	T	G	C	A	A	G	G	C	T	G	C	A	A	A
23-010516-008_CHICKEN_2023-03-31_03_NY	A	G	A	A	A	T	T	G	A	G	G	C	G	G	T	T	T	A	G	A	G	G	T	G	T	A	A	G	T	A	G	G	T	T	T	T	G	C	A	A	G	G	C	T	G	C	A	A	A
23-011005-001_WILD-BIRD_TUVU_2023-04-06_NY	A	G	A	A	A	T	T	G	A	G	G	C	G	G	T	T	T	A	G	A	G	G	T	G	T	A	A	G	T	G	G	G	T	T	T	T	G	C	A	A	G	G	C	T	G	C	A	A	A
23-010516-004_CHICKEN_2023-03-31_03_NY	A	G	A	A	A	T	T	G	A	G	G	C	G	G	T	T	T	A	G	A	G	G	T	G	T	A	A	G	T	A	G	G	Y	T	Y	T	G	C	A	A	G	G	C	T	G	C	A	A	A
23-009044-011_LBM-DUCK_2023-03-16_02_NY	A	G	A	A	A	T	T	G	A	G	G	C	G	G	T	T	T	A	G	A	G	G	T	G	T	A	A	G	T	A	G	G	T	T	C	C	G	C	A	A	G	G	C	T	G	C	A	A	A
23-009045-008_LBM-DUCK_2023-03-17_02_NY	A	G	A	A	A	T	T	G	A	G	G	C	G	G	T	T	T	A	G	A	G	G	T	G	T	A	A	G	T	A	G	G	T	T	C	C	G	C	A	A	G	G	C	T	G	C	A	A	A
23-009044-006_LBM-CHICKEN_2023-03-16_02_NY	A	G	A	A	A	T	T	G	A	G	G	C	G	G	T	T	T	A	G	A	G	G	T	G	T	A	A	G	T	A	G	G	T	T	C	C	G	C	A	A	G	G	C	T	G	C	A	A	A
23-009045-004_LBM-CHICKEN_2023-03-17_02_NY	A	G	A	A	A	T	T	G	A	G	G	C	G	G	T	T	T	A	G	A	G	G	T	G	T	A	A	G	T	A	G	G	T	T	C	C	G	C	A	A	G	G	C	T	G	C	A	A	A
23-009044-001_LBM-CHICKEN_2023-03-16_02_NY	A	G	A	A	A	T	T	G	A	G	G	C	G	G	T	T	T	A	G	A	G	G	T	G	T	A	A	G	T	A	G	G	T	T	C	C	G	C	A	A	G	G	C	T	G	C	A	A	A
23-009044-005_LBM-CHICKEN_2023-03-16_02_NY	A	G	A	A	A	T	T	G	A	G	G	C	G	G	T	T	T	A	G	A	G	G	T	G	T	A	A	G	T	A	G	G	T	T	C	C	G	C	A	A	G	G	C	T	G	C	A	A	A
23-005844-006_DUCK_2023-02-20_14_PA	A	G	A	A	A	T	T	G	A	G	G	C	G	G	T	T	T	A	G	A	G	G	T	G	T	A	A	G	T	A	G	G	T	T	C	C	G	C	A	A	G	G	C	T	G	C	A	A	A
23-005844-002_DUCK_2023-02-20_14_PA	A	G	A	A	A	T	T	G	A	G	G	C	G	G	T	T	T	A	G	A	G	G	T	G	T	A	A	G	T	A	G	G	T	T	C	C	G	C	A	A	G	G	C	T	G	C	A	A	A
23-005989-004_LBM-DUCK_2023-02-22_01_VA	A	G	A	A	A	T	T	G	A	G	G	C	G	G	T	T	T	A	G	A	G	G	T	G	T	A	A	G	T	A	G	G	T	T	C	C	G	C	A	A	G	G	C	T	G	C	A	A	A
23-005844-005_DUCK_2023-02-20_14_PA	A	G	A	A	A	T	T	G	A	G	G	C	G	G	T	T	T	A	G	A	G	G	T	G	T	A	A	G	T	A	G	G	T	T	C	C	G	C	A	A	G	G	C	T	G	C	A	A	A
23-005844-013_DUCK_2023-02-20_14_PA	A	G	A	A	A	T	T	G	A	G	G	C	G	G	T	T	T	A	G	A	G	G	T	G	T	A	A	G	T	A	G	G	T	T	C	C	G	C	A	A	G	G	C	T	G	C	A	A	A
23-005844-014_DUCK_2023-02-20_14_PA	A	G	A	A	A	T	T	G	A	G	G	C	G	G	T	T	T	A	G	A	G	G	T	G	T	A	A	G	T	A	G	G	T	T	C	C	G	C	A	A	G	G	C	T	G	C	A	A	A
23-005844-012_DUCK_2023-02-20_14_PA	A	G	A	A	A	T	T	G	A	G	G	C	G	G	T	T	T	A	G	A	G	G	T	G	T	A	A	G	T	A	G	G	T	T	C	C	G	C	A	A	G	G	C	T	G	C	A	A	A
23-006269-015_BYF-DUCK_2023-02-23_01_PA	A	G	A	A	A	T	T	G	A	G	G	C	G	G	T	T	T	A	G	A	G	G	T	G	T	A	A	G	T	A	G	G	T	T	C	C	G	C	A	A	G	G	C	T	G	C	A	A	A
23-006269-007_BYF-DUCK_2023-02-23_01_PA	A	G	A	A	A	T	T	G	A	G	G	C	G	G	T	T	T	A	G	A	G	G	T	G	T	A	A	G	T	A	G	G	T	T	C	C	G	C	A	A	G	G	C	T	G	C	A	A	A
23-006269-004_BYF-DUCK_2023-02-23_01_PA	A	G	A	A	A	T	T	G	A	G	G	C	G	G	T	T	T	A	G	A	G	G	T	G	T	A	A	G	T	A	G	G	T	T	C	C	G	C	A	A	G	G	C	T	G	C	A	A	A
23-006269-011_BYF-DUCK_2023-02-23_01_PA	A	G	A	A	A	T	T	G	A	G	G	C	G	G	T	T	T	A	G	A	G	G	T	G	T	A	A	G	T	A	G	G	T	T	C	C	G	C	A	A	G	G	C	T	G	C	A	A	A
23-006269-006_BYF-DUCK_2023-02-23_01_PA	A	G	A	A	A	T	T	G	A	G	G	C	G	G	T	T	T	A	G	A	G	G	T	G	T	A	A	G	T	A	G	G	T	T	C	C	G	C	A	A	G	G	C	T	G	C	A	A	A
23-006269-003_BYF-DUCK_2023-02-23_01_PA	A	G	A	A	A	T	T	G	A	G	G	C	G	G	T	T	T	A	G	A	G	G	T	G	T	A	A	G	T	A	G	G	T	T	C	C	G	C	A	A	G	G	C	T	G	C	A	A	A
23-006269-014_BYF-DUCK_2023-02-23_01_PA	A	G	A	A	A	T	T	G	A	G	G	C	G	G	T	T	T	A	G	A	G	G	T	G	T	A	A	G	T	A	G	G	T	T	C	C	G	C	A	A	G	G	C	T	G	C	A	A	A
23-006269-008_BYF-DUCK_2023-02-23_01_PA	A	G	A	A	A	T	T	G	A	G	G	C	G	G	T	T	T	A	G	A	G	G	T	G	T	A	A	G	T	A	G	G	T	T	C	C	G	C	A	A	G	G	C	T	G	C	A	A	A
23-006269-010_BYF-DUCK_2023-02-23_01_PA	A	G	A	A	A	T	T	G	A	G	G	C	G	G	T	T	T	A	G	A	G	G	T	G	T	A	A	G	T	A	G	G	T	T	C	C	G	C	A	A	G	G	C	T	G	C	A	A	A
23-006269-005_BYF-DUCK_2023-02-23_01_PA	A	G	A	A	A	T	T	G	A	G	G	C	G	G	T	T	T	A	G	A	G	G	T	G	T	A	A	G	T	A	G	G	T	T	C	C	G	C	A	A	G	G	C	T	G	C	A	A	A
23-007065-004_DUCK_2023-02-28_03_PA	A	G	A	A	A	T	T	G	A	G	G	C	G	G	T	T	T	A	G	A	G	G	T	G	T	A	A	G	T	A	G	G	T	T	C	C	G	C	A	A	G	G	C	T	G	C	A	A	A
23-007064-002_DUCK_2023-03-01_02_PA	A	G	A	A	A	T	T	G	A	G	G	C	G	G	T	T	T	A	G	A	G	G	T	G	T	A	A	G	T	A	G	G	T	T	C	C	G	C	A	A	G	G	C	T	G	C	A	A	A
23-007062-004_DUCK_2023-03-01_03_PA	A	G	A	A	A	T	T	G	A	G	G	C	G	G	T	T	T	A	G	A	G	G	T	G	T	A	A	G	T	A	G	G	T	T	C	C	G	C	A	A	G	G	C	T	G	C	A	A	A
23-007068-003_DUCK_2023-02-28_02_PA	A	G	A	A	A	T	T	G	A	G	G	C	G	G	T	T	T	A	G	A	G	G	T	G	T	A	A	G	T	A	G	G	T	T	C	C	G	C	A	A	G	G	C	T	G	C	A	A	A
23-007062-006_DUCK_2023-03-01_03_PA	A	G	A	A	A	T	T	G	A	G	G	C	G	G	T	T	T	A	G	A	G	G	T	G	T	A	A	G	T	A	G	G	T	T	C	C	G	C	A	A	G	G	C	T	G	C	A	A	A
23-007065-007_DUCK_2023-02-28_03_PA	A	G	A	A	A	T	T	G	A	G	G	C	G	G	T	T	T	A	G	A	G	G	T	G	T	A	A	G	T	A	G	N	T	T	C	C	G	C	A	A	G	G	C	T	G	C	A	A	A
23-006269-013_BYF-DUCK_2023-02-23_01_PA	A	G	A	A	A	T	T	G	A	G	G	C	G	G	T	T	T	A	G	A	G	G	T	G	T	A	A	G	T	A	G	G	T	T	C	C	G	C	A	A	G	G	C	T	G	C	A	A	A
23-005844-009_DUCK_2023-02-20_14_PA	A	G	A	A	A	T	T	G	A	G	G	C	G	G	T	T	T	A	G	A	G	G	T	G	T	A	A	G	T	A	G	G	T	T	C	C	G	C	A	A	G	G	C	T	G	C	A	A	A
22-039691-002_WILD-BIRD_MALL_unknown_NC	A	G	A	A	A	T	T	G	A	G	G	T	A	A	G	C	C	G	A	G	A	A	C	A	G	G	C	A	A	A	A	A	C	C	C	C	G	C	A	A	G	G	C	T	G	C	A	A	A
22-035404-002_AH0245666_MALL_2022-10-30_IL	G	A	G	G	G	C	C	A	G	A	A	T	A	A	G	C	C	G	A	G	A	A	C	A	G	G	C	A	A	G	A	A	C	C	C	C	G	C	A	A	G	G	C	T	G	C	A	A	A
MQ	59.8679	59.9151	59.5189	59.7925	59.8302	59.7642	59.0857	59.381	59.1792	59.4476	58.3173	59.9619	59.5962	59.0381	59.0381	59.7619	59.5048	59.5333	59.3048	59.2476	56.6907	59.8	59.9429	59.5048	59.9714	59.7048	59.7429	59.5714	59.8095	59.9143	59.2857	59.9126	59.2621	59.8942	59.0412	56.6	59.875	60	59	59	59	60	60	59.1333	59.9667	58.5667	59.7333	60	59
annotation	AAG->AAA, HA:K56K, hemagglutinin, silent mutation	GAA->GAG, PA:E126E, polymerase PA, silent mutation	GAG->GAA, M1:E197E, matrix protein 1, silent mutation	GGG->GGA, HA:G193G, hemagglutinin, silent mutation	AGG->AGA, PA:R213R, polymerase PA, silent mutation	AAC->AAT, NP:N417N, nucleocapsid protein, silent mutation	ACA->ATA, PB1:T435I, polymerase PB1, nonsynonymous	GGA->GGG, PB1:G513G, polymerase PB1, silent mutation	AAG->AAA, PB1:K586K, polymerase PB1, silent mutation	GGA->GGG, PB2:G594G, polymerase PB2, silent mutation	CCA->CCG, PB1:P651P, polymerase PB1, silent mutation	GTT->GTC, HA:V14V, hemagglutinin, silent mutation	AAT->AGT, PB2:N102S, polymerase PB2, nonsynonymous	AAC->AGC, NS1:N127S, nonstructural protein 1, nonsynonymous	CGG->CGT, NS1:R140R, nonstructural protein 1, silent mutation	AGC->AGT, HA:S148S, hemagglutinin, silent mutation	GCC->GCT, M1:A202A, matrix protein 1, silent mutation	CGG->CGA, M2:R5R, matrix protein 2, silent mutation	AGA->AGG, PB2:R269R, polymerase PB2, silent mutation	GAG->GAA, PB2:E282E, polymerase PB2, silent mutation	GAA->GGA, PB1:E390G, polymerase PB1, nonsynonymous	CAA->CAG, HA:Q407Q, hemagglutinin, silent mutation	TCC->TCT, NA:S444S, neuraminidase, silent mutation	GGA->GGG, PB2:G450G, polymerase PB2, silent mutation	AAG->AAT, NA:K469N, neuraminidase, nonsynonymous	GAG->AAG, PB2:E472K, polymerase PB2, nonsynonymous	GAC->GAA, NP:D480E, nucleocapsid protein, nonsynonymous	ATA->ATG, PB2:I478M, polymerase PB2, nonsynonymous	GTA->GTT, PA:V518V, polymerase PA, silent mutation	GTA->ATA, HA:V526I, hemagglutinin, nonsynonymous	ACA->ACG, PB1:T543T, polymerase PB1, silent mutation	AAA->AAG, PA:K22K, polymerase PA, silent mutation	GAC->GAT, PB1:D41D, polymerase PB1, silent mutation	CCA->TCA, PA:P534S, polymerase PA, nonsynonymous	GAT->GAC, NS1:D74D, nonstructural protein 1, silent mutation	TTT->TTC, PB1:F357F, polymerase PB1, silent mutation	GCT->ACT, NP:A85T, nucleocapsid protein, nonsynonymous	ACC->ACT, PA:T515T, polymerase PA, silent mutation	CAA->CAG, PB2:Q39Q, polymerase PB2, silent mutation	AAA->AAG, NS1:K20K, nonstructural protein 1, silent mutation	ATG->ATA, M1:M93I, matrix protein 1, nonsynonymous	GTG->GTA, NA:V163V, neuraminidase, silent mutation	TTC->TTT, PB2:F595F, polymerase PB2, silent mutation	GAT->GAC, PB1:D175D, polymerase PB1, silent mutation	GTA->TTA, NA:V394L, neuraminidase, nonsynonymous	CAG->AAG, PB1:Q621K, polymerase PB1, nonsynonymous	CGA->CGG, PB2:R692R, polymerase PB2, silent mutation	AGA->AGG, PB1:R563R, polymerase PB1, silent mutation	ATA->ATC, PA:I302I, polymerase PA, silent mutation
[truncated: 78 more columns]
